# Supplementary material for: Biodiversity of ecosystems in an arid setting: The late Albian plant communities and associated biota from eastern Iberia
Source: PLoS One. 2023 Mar 2;18(3):e0282178. doi: 10.1371/journal.pone.0282178 (PMC9980801; doi:10.1371/journal.pone.0282178)
Supplement: S1 Appendix — (XLSX) [file pone.0282178.s001.xlsx]

## Sheet: San Just
TAXA	SJ-5.3	SJ-5.2	SJ-3.8	SJ-3.7	SJ-3.6	SJ-3.5	SJ-3.4	SJ-3.3	SJ-3.2	SJ-3.1	SJ-2.4	SJ-2.3	SJ-2.2	SJ-2.1
Aquatic palynomorphs
Dinoflagellate cysts
cf. Chichaouadinium arabicum Below 1981	0	0	0	0	0	0	1	1	0	1	0	2	2	6
Cyclonephelium spp.	0	0	0	0	0	0	2	2	7	2	2	1	18	4
Dapsilidinium spp.	0	0	0	0	0	0	0	0	1	0	0	0	0	0
Florentinia mantellii (Davey and Williams 1966) Davey and Verdier 1973	0	0	0	0	0	0	1	0	0	0	0	0	0	1
Ginginodinium cf. evittii Singh 1983	0	0	0	0	0	0	0	0	0	0	0	0	0	1
Implestosphaeridium spp.	0	0	0	0	0	0	2	0	1	5	1	3	3	7
?Kallosphaeridium spp.	0	0	0	0	0	0	1	0	0	0	0	0	0	0
Odontochitina rhakodes Bint 1986	0	0	0	0	0	0	0	0	0	1	2	0	0	0
Oligosphaeridium complex (White 1842) Davey and Williams 1966	0	0	0	0	0	0	0	1	3	0	1	2	1	17
Oligosphaeridium spp.	0	0	0	0	0	0	0	0	1	0	0	0	0	0
Palaeohystrichophora sp.	0	0	0	0	0	0	0	0	0	0	0	0	0	2
Palaeoperidinium cretaceum (Pocock 1962) Lentin and Williams 1976	0	0	0	0	0	0	0	0	0	1	0	0	0	0
Spiniferites spp.	0	0	0	0	0	0	1	0	0	4	0	4	0	3
Tenua hystrix Eisenack 1958	0	0	0	0	0	0	0	0	0	0	0	0	0	1
Undetermined	0	0	0	0	0	0	4	11	4	3	4	10	21	20
Sum	0	0	0	0	0	0	12	15	17	17	10	22	45	58
Algae + Acritarchs + tests of Foraminifera
Botryococcus braunii Kutzing 1849	0	0	0	0	0	0	1	0	0	0	1	0	0	0
Chomotriletes minor (Kedves 1961) Pocock 1970	0	0	0	0	0	0	0	1	0	0	0	0	0	0
Foraminifera test lining	0	0	0	0	0	0	0	0	0	1	0	0	0	0
Michrystridium sp.	0	0	0	0	0	0	13	13	32	17	5	43	10	6
Tetraporina sp.	0	0	0	0	0	0	0	0	0	0	1	0	0	0
Undetermined acritarchs	0	0	0	0	0	0	1	3	2	2	0	2	0	3
Sum	0	0	0	0	0	0	15	17	34	20	7	45	10	9
Spores
Bryophyta + Hepaticophyta
Antulsporites clavus (Balme 1953) Filatoff 1975	0	1	0	0	0	0	0	0	0	0	0	0	0	0
Cingutriletes congruens Pierce 1961	1	0	0	0	0	0	0	0	1	0	0	0	0	2
Foraminisporis assymmetricus (Cookson and Dettman 1958) Dettman 1963	0	0	0	0	0	0	0	0	0	0	1	0	0	0
Nevesisporites dailyi (Cookson and Dettmann 1958 ) Backhouse 1988	2	1	0	1	0	0	0	0	0	0	0	0	1	0
Stereisporites psilatus (Ross 1943) Pflug in Thomson and Pflug 1953	2	0	0	0	1	0	0	0	1	0	0	0	0	0
Stereisporites spp.	1	3	0	0	0	0	0	1	2	0	2	1	0	0
Taurocusporites segmentatus Stover 1962	0	1	0	0	0	0	0	0	0	1	1	1	0	0
Triporoletes sp.	0	0	0	0	0	1	1	0	0	0	0	0	0	0
Sum	6	6	0	1	1	1	1	1	4	1	4	2	1	2
Lycophyta
Densoisporites sp.	0	1	0	0	0	0	0	0	0	0	0	0	0	0
Echinatisporis varispinosus (Pocock 1962) Srivastava 1977	0	0	0	0	0	0	0	0	0	0	0	0	0	2
Kraeuselisporites sp. (Patellasporites?) echinatus Groot and Groot 1962)	0	3	0	0	0	0	0	1	1	0	1	0	0	0
Neoraistrickia robusta Brenner 1963	0	2	0	0	0	0	0	0	0	0	0	0	0	0
Neoraistrickia spp.	0	6	0	0	0	0	0	0	0	0	0	0	2	1
Retitriletes sp.	0	0	0	0	0	0	3	4	0	1	0	0	2	3
Staplinisporites caminus (Balme 1957) Pococok 1962	0	0	0	0	0	0	0	0	0	0	0	0	0	1
Sum	0	12	0	0	0	0	3	5	1	1	1	0	4	9
Anemiaceae
Appendicisporites bilateralis Singh 1971	0	1	0	0	0	0	0	0	0	0	0	0	0	0
Appendicisporites cf. fucosus Vavrdov 1964	0	0	0	0	0	0	0	0	0	0	1	0	0	0
Appendicisporites spp.	2	3	0	0	0	0	0	0	0	0	1	1	0	1
Cicatricosisporites apicanalis Paden Phillips and Felix 1971	0	1	0	0	0	0	0	0	0	0	0	0	0	0
Cicatricosisporites aralicus (Bolkhovitina 1961) Brenner 1963	0	1	0	0	0	0	0	0	0	0	0	0	0	0
Cicatricosisporites cf. grabowensis Döring 1965	1	0	0	0	0	0	0	0	0	0	0	0	0	0
Cicatricosisporites hughesii Dettmann 1963	0	0	0	0	1	0	0	0	0	0	0	0	0	0
Cicatricosisporites patapscoensis Brenner 1963	0	4	0	0	0	0	0	0	0	0	0	0	0	0
Cicatricosisporites potomacensis Brenner 1963	0	1	0	0	0	0	0	0	0	0	0	0	0	0
Cicatricosisporites cf. pseudotripartitus (Bolkhovitina 1961) Dettmann 1963	0	1	0	0	0	0	0	0	0	0	0	0	0	0
Cicatricosisporites venustus Deák 1963	7	8	0	0	0	0	0	1	1	6	5	0	5	7
Cicatricosisporites spp.	7	27	0	3	5	4	4	3	0	4	1	4	0	16
Costatoperforosporites foveolatus Deák 1962	0	1	0	0	0	0	0	0	0	0	0	0	0	0
Costatoperforosporites cf. triangulatus Deák 1962	0	4	0	0	0	0	0	0	0	0	0	0	0	0
Costatoperforosporites spp.	0	2	0	0	0	0	0	0	0	0	0	0	0	0
Sum	17	54	0	3	6	4	4	4	1	10	8	5	5	24
Dipteridaceae/Matoniaceae
Dictyophyllidites harrisii Couper 1958	0	0	1	0	0	0	0	0	0	2	1	0	0	0
Sum	0	0	1	0	0	0	0	0	0	2	1	0	0	0
Gleicheniaceae
Clavifera sp.	0	1	0	0	0	0	0	0	0	0	0	0	0	0
Gleicheniidites cf. bolchovitinae Döring 1965	0	0	0	0	0	0	0	0	0	0	1	0	0	0
Gleicheniidites laetus (Bolchovitina 1953) Bolchovitina 1968	0	0	0	2	0	0	0	0	0	1	1	0	0	0
Gleicheniidites senonicus Ross 1949	0	0	16	121	24	7	10	5	3	19	26	7	10	25
Ornamentifera peregrina (Bolchovitina 1953) Bolchovitina 1968	0	0	2	0	0	0	1	0	0	0	0	0	0	1
Sum	0	1	18	123	24	7	11	5	3	20	28	7	10	26
Lygodiaceae/?Dicksoniaceae
Concavissimisporites cf. crassatus (Delcourt and Sprumont 1955) Delcourt, Dettmann and Hughes 1963	0	0	3	1	16	1	0	5	0	0	0	0	0	0
Concavissimisporites cf. irregularis (Pocock 1970) Backhouse 1988	0	0	0	0	0	0	0	1	1	1	0	0	0	0
Concavissimisporites spp.	0	0	19	0	1	0	0	1	2	1	3	0	1	0
Trilobosporites sp.	0	0	0	0	0	1	0	0	1	0	0	0	0	0
Sum	0	0	22	1	17	2	0	7	4	2	3	0	1	0
Osmundaceae
Baculatisporites comaumensis (Cookson 1953) Potonié 1956	0	0	0	0	0	0	0	0	0	0	0	0	1	2
Osmundacidites wellmanii Couper 1953	0	1	0	0	0	0	0	0	0	0	0	0	1	0
Sum	0	1	0	0	0	0	0	0	0	0	0	0	2	2
?Polypodiaceae
Laevigatosporites spp.	1	1	6	1	2	5	1	3	1	3	1	1	1	1
Sum	1	1	6	1	2	5	1	3	1	3	1	1	1	1
Pteridaceae
Contignisporites cooksoniae (Balme 1957) Dettmann 1963	0	1	0	0	0	0	0	0	0	0	0	0	0	0
Sum	0	1	0	0	0	0	0	0	0	0	0	0	0	0
Schizaeaceae
Distaltriangulisporites perplexus (Singh 1964) Singh 1971	0	2	0	0	0	0	0	0	1	0	0	0	0	0
Ischyosporites spp.	1	0	0	0	0	0	0	0	0	0	0	0	0	0
Sum	1	2	0	0	0	0	0	0	1	0	0	0	0	0
Salviniales/?Marsileaceae
Crybelosporites pannuceus (Brenner 1963) Srivastava1977	0	2	0	0	0	0	0	0	0	0	0	0	0	0
Sum	0	2	0	0	0	0	0	0	0	0	0	0	0	0
Unknow affinities
Acritosporites sp.	0	1	0	0	1	0	0	0	0	0	0	0	0	0
Biretisporites sp.	3	0	0	2	2	3	1	6	1	0	3	0	0	1
Cibotiumspora sp.	0	0	0	1	0	1	0	0	0	0	0	0	0	0
Ceratosporites sp.	1	1	0	0	0	0	0	0	0	0	0	0	0	0
Converrucosisporites geniculatus Deák and Combaz, 1967	1	3	0	0	0	0	0	0	0	0	0	0	0	1
Cyathidites australis Couper 1953	0	0	5	4	13	0	0	4	0	0	0	0	0	1
Cyathidites minor Couper 1953	7	2	92	253	239	188	110	44	21	37	41	4	4	4
Deltoidospora spp.	2	9	124	21	15	14	1	21	5	12	19	6	16	41
Gregussosporites orientalis Juhász and Smirnova 1985	2	3	0	0	0	0	0	0	0	0	0	0	0	0
Leptolepidites spp.	0	3	0	0	0	0	0	0	1	1	1	0	0	0
cf. Leptolepidites sp.	1	0	0	0	0	0	0	0	0	0	0	0	0	0
?Lusatisporites dettmannae (Drugg 1967) Srivastava 1972	2	3	0	0	0	0	0	0	0	1	0	0	2	0
Patellasporites tavaredensis Groot and Groot 1962	11	29	0	0	1	2	0	0	2	0	2	0	1	5
Peromonolites allenensis Brenner 1963	4	0	0	1	0	0	6	9	10	4	5	2	7	5
cf. Psilatriletes circumundulatus Brenner 1963	1	0	0	0	0	0	0	0	0	0	0	0	0	2
Tigrisporites scurrandus Norris 1967	0	0	0	0	0	0	0	0	0	0	2	0	0	0
Undulatisporites spp.	0	2	0	1	0	0	1	1	2	1	0	1	3	0
Gen. et sp. indet.	26	15	0	0	0	2	1	7	10	7	1	7	8	20
Sum	61	71	221	283	271	210	120	92	52	63	74	20	41	80
Gymnosperms
Araucariaceae
Araucariacites australis Cookson 1947	17	13	6	4	32	6	0	10	3	18	26	8	24	33
Balmeiopsis limbatus (Balme 1957) Archangelsky 1977	0	1	1	0	6	0	0	0	1	0	0	0	0	0
Inaperturopollenites sp.	0	0	0	0	0	0	0	0	0	0	1	0	0	0
Callialasporites dampieri (Balme 1957) Dev 1961 emd. Norris 1969	0	1	0	0	3	1	0	1	1	1	0	0	0	0
Uesuguipollenites callosus	0	0	0	0	0	0	0	3	2	3	1	4	7	7
Sum	17	15	7	4	41	7	0	14	7	22	28	12	31	40
Caytoniales
Vitreisporites pallidus (Reissinger 1950) Nilsson 1958	0	0	0	0	0	0	0	1	2	0	1	2	1	0
Sum	0	0	0	0	0	0	0	1	2	0	1	2	1	0
Cheirolepidiaceae
Classopollis major Groot and Groot 1962	69	41	3	18	22	27	145	80	154	219	245	153	253	293
Classopollis cf. obidosensis Groot and Groot 1962	0	0	0	0	0	0	0	2	2	4	5	0	12	0
Classopollis spp.	0	0	0	0	0	0	0	3	0	0	0	0	0	5
Sum	69	41	3	18	22	27	145	85	156	223	250	153	265	298
Cupressaceae
Inaperturopollenites dubius (Potonié and Veniz 1932) Thomson and Pflug 1953	208	80	12	127	59	193	598	320	432	1072	660	518	582	375
Taxodiaceaepollenites hiatus (Potonié 1931) Kremp 1949	1	0	0	4	0	3	11	5	1	0	1	0	0	0
Sum	209	80	12	131	59	196	609	325	433	1072	661	518	582	375
Cycadales/Ginkgoales/Bennettitales
Cycadopites follicularis Wilson and Webster 1946	3	0	3	22	9	13	6	6	8	1	4	7	11	3
Cycadopites spp.	3	0	2	4	2	1	1	3	5	4	3	8	14	8
Monosulcites minimus Cookson 1947 ex Couper 1953	5	2	29	31	11	11	18	18	25	4	7	6	5	4
Monosulcites sp. 1	0	0	1	5	0	0	0	0	0	0	1	2	0	1
Monosulcites spp.	13	6	3	18	8	1	9	7	13	4	8	7	4	1
Sum	24	8	38	80	30	26	34	34	51	13	23	30	29	17
Erdtmanithecales
Eucommiidites troedsonii Erdtman 1948	1	0	0	8	5	1	1	2	3	1	3	4	11	5
Eucommiidites minor Groot and Penny 1960	0	0	0	2	1	0	2	2	1	1	0	0	1	0
Sum	1	0	0	10	6	1	3	4	4	2	3	4	12	5
Gnetales
Distachyapites sp.	1	0	0	0	0	0	0	0	1	0	1	1	0	0
Equisetosporites aff. rousei Pocock 1964	2	0	0	4	0	0	8	1	11	4	14	2	2	0
Equisetosporites spp.	7	3	0	3	1	3	14	2	9	5	6	5	3	2
Sum	10	3	0	7	1	3	22	3	21	9	21	8	5	2
Bisaccate pollen - ?Pinaceae/?Podocarpaceae
Abietineaepollenites sp.	0	0	1	0	1	0	0	0	0	0	0	0	0	0
Cedripites cf. canadensis Pocock 1962	0	1	0	0	2	0	0	1	0	0	5	1	1	2
Parvisaccites cf. amplus Brenner 1963	0	0	0	0	0	0	0	0	0	0	1	1	0	0
aff. Parvisaccites sp.	0	0	0	0	0	0	0	1	0	0	0	0	0	0
cf. Phyllocladidites inchoatus (auct. non Pierce) Norris 1967	0	0	0	0	0	0	0	0	0	0	1	0	0	0
Pinuspollenites sp.	0	1	0	0	0	0	0	0	0	1	0	0	2	3
Podocarpidites spp.	0	3	0	0	1	1	1	3	1	2	1	1	4	4
Uncertain bisaccate grains	3	11	2	2	4	6	2	4	3	16	7	7	24	29
Sum	3	16	3	2	8	7	3	9	4	19	15	10	31	38
Unknow affinities
Afropollis sp.	0	0	3	0	0	0	0	1	0	1	2	0	1	2
Exesipollenites tumulus Balme 1967	65	12	0	0	0	0	22	8	11	35	18	12	13	14
Exesipollenites sp.	0	0	0	0	0	0	0	18	13	25	1	34	1	0
Sciadopityspollenites? sp.	0	0	0	0	0	0	4	1	2	10	5	0	0	1
cf. Spheripollenites sp.	4	3	0	0	0	2	1	7	14	17	4	5	9	0
Sum	69	15	3	0	0	2	27	35	40	88	30	51	24	17
Angiosperms
Chloranthaceae
Clavatipollenites hughesii Couper 1958	3	1	0	3	9	8	7	2	1	6	1	0	4	2
Clavatipollenites tenellis Paden Phillips and Felix 1971	2	2	1	2	1	1	0	2	0	0	0	0	2	0
Clavatipollenites spp.	15	3	10	11	7	15	16	8	16	9	8	13	9	3
Hammenia fredericksburgensis (Hedlund and Norris 1968) Ward 1986	0	1	11	0	0	0	2	4	1	2	1	1	2	4
Sum	20	7	22	16	17	24	25	16	18	17	10	14	17	9
Ceratophyllum
Tucanopollis spp.	0	1	0	0	0	1	0	3	0	0	0	1	0	1
Sum	0	1	0	0	0	1	0	3	0	0	0	1	0	1
Chloranthaceae-Ceratophyllum clade
Pennipollis escuchensis Villanueva-Amadoz, Pons, Díez, Ferrer and Sender 2010	0	1	0	3	0	15	3	7	8	2	10	3	10	5
Pennipollis cf. peroreticulatus (Brenner 1963) Friis, Pedersen and Crane 2000	1	1	3	33	21	124	19	27	91	48	57	22	19	20
Pennipollis reticulatus (Brenner 1963) Friis, Pedersen and Crane 2000	0	0	0	2	1	2	1	1	0	0	1	3	2	0
Pennipollis spp.	2	5	1	0	2	12	7	5	24	20	16	18	9	3
Transitoripollis anulisulcatus Góczan and Juhász 1984	0	0	0	4	0	0	0	3	2	5	9	3	3	1
Transitoripollis cf. similis Góczan and Juhász 1984	2	0	0	2	0	0	0	0	0	0	0	0	0	0
Transitoripollis sp.	1	0	2	2	0	0	1	1	3	2	3	5	3	9
Sum	6	7	6	46	24	153	31	44	128	77	96	54	46	38
Laurales
"Liliacidites" minutus (Brenner 1963) Walker and Walker 1984	9	1	10	39	22	34	14	10	0	0	0	0	0	0
Sum	9	1	10	39	22	34	14	10	0	0	0	0	0	0
Probable monocots
Liliacidites sp.	0	1	4	1	0	1	1	0	0	0	0	0	0	0
Monocolpopollenites sp.	1	0	2	7	1	3	2	1	6	4	4	2	1	0
Sum	1	1	6	8	1	3	3	1	6	4	4	2	1	0
Eudicots
Cupuliferoidaepollenites sp.	5	1	0	1	1	6	2	0	0	0	0	0	0	0
Fraxinoipollenites? sp. A sensu Barrón et al. 2015	1	1	6	22	0	2	2	0	0	0	0	0	0	0
Fraxinoipollenites? sp. B sensu Barrón et al. 2015	0	0	0	1	0	0	0	0	1	0	1	0	0	0
cf. Margocolporites sp.	1	0	0	0	0	0	0	0	0	0	0	0	0	0
Phimopollenites cf. megistus Shing 1983	0	0	1	0	0	0	0	0	0	0	0	0	0	0
Phimopollenites pannosus (Dettmann and Playford 1968) Dettmann 1973	0	0	0	1	0	0	0	0	0	0	1	0	0	0
Retitrescolpites sp. A	0	0	0	1	1	7	0	1	0	0	0	0	0	0
Rousea cf. delicata Ward 1986	0	0	5	0	0	0	0	0	0	0	0	0	0	0
Rousea georgensis (Brenner 1963) Dettmann 1973	0	0	1	0	0	0	0	0	0	0	0	0	0	0
Striatopollis sp.	3	1	0	1	1	0	0	2	0	1	0	0	1	0
Tricolpites micromunus (Groot and Penny 1960) Singh 1971	0	1	1	0	0	1	1	0	0	0	0	0	0	1
Tricolpites cf. minutus (Brenner 1963) Dettmann 1973	0	0	0	0	1	1	3	3	0	1	2	1	0	0
Tricolpites nemejci Pacltova 1971	3	1	8	1	0	2	0	0	0	1	0	1	0	0
Tricolpites cf. parvus Stanley 1965	0	0	1	2	0	0	2	0	0	0	0	0	0	0
Tricolpites cf. vulgaris (Pierce 1961) Srivastava 1969	0	0	0	0	1	0	1	0	0	0	0	0	0	2
Tricolpites sp. cf. Retitricolpites varireticulatus Brenner 1963	0	0	0	1	0	0	0	0	0	0	0	1	0	0
Tricolpites spp.	15	4	14	6	5	6	12	6	5	8	3	4	0	2
Sum	28	9	37	37	10	25	23	12	6	11	8	7	1	5
Unknow affinities
Crassipollis chaloneri (Brenner 1963) Góczán and Juhász 1985	49	26	1	7	1	1	29	5	19	23	17	7	19	14
Cretacaeiporites sp.	0	0	0	0	0	0	0	0	0	0	1	0	0	0
Dichastopollenites dunveganensis Singh 1983	0	0	2	0	0	0	0	0	0	0	0	0	0	0
Dichastopollenites sp.	1	0	7	3	3	2	1	1	0	0	0	0	0	0
Doyleipollenites robbinsiae Ravn and Witzke 1995	0	0	0	2	0	3	0	0	0	0	0	0	1	0
Jusinghipollis cf. ticoensis Llorens and Perez Loinaze 2016	3	2	4	3	0	2	4	0	3	4	1	4	3	2
Retimonocolpites cf. dividuus Pierce 1961	1	0	3	3	0	0	0	0	0	0	0	0	0	0
Retimonocolpites cf. rotundus (Kemp 1968) Juhász and Góczán 1985	0	0	0	0	0	0	0	0	0	0	0	4	1	0
Retimonocolpites cf. textus (Norris 1967) Singh 1983	0	0	0	9	0	0	0	0	1	0	0	0	1	0
Retimonocolpites spp.	1	4	21	14	0	4	6	7	4	2	2	1	2	0
Senectotetradites sp.	0	0	0	0	0	0	1	0	0	0	0	0	0	0
Singhipollis? microreticulatus Juhász and Góczán 1985	0	1	0	0	0	0	0	0	1	0	0	1	1	0
Stellatopollis cf. barghoornii Doyle in Doyle, Van Campo and Lugardon 1975	0	1	0	0	0	0	0	0	0	0	0	0	0	0
Undetermined	13	8	32	4	1	7	12	9	21	12	2	6	10	7
Sum	68	42	70	45	5	19	53	22	49	41	23	23	38	23

## Sheet: Cortes de Arenoso
TAXA	CA-35.03	CA-35.02	CA-35.01	CA-21.06	CA-21.05	CA-21.04	CA-21.03	CA-21.02	CA-21.01	CA-14.01	CA-10.03	CA-10.02	CA-10.01	CA-7	CA-6	CA-5.2	CA-5.1	CA-4	CA-3.2	CA-3.1	CA-2	CA-1
Aquatic palynomorphs
Dinoflagellate cysts
?Apteodinium sp.	0	0	0	0	0	0	0	0	0	0	0	0	0	0	1	0	0	0	0	0	0	0
Chlamydophorella sp.	0	0	0	0	0	0	0	0	0	0	0	0	0	0	1	0	0	0	0	0	0	0
Circulodinium brevispinosum (Millioud 1969) Fauconnier in Fauconnienr and Masure 2004	0	0	0	0	0	0	0	0	0	0	0	0	0	0	0	1	0	0	0	0	0	0
Cometodinium sp.	0	0	0	0	0	0	0	0	0	0	0	0	0	0	1	0	0	0	0	0	0	0
Cyclonephelium vannophorum Davey 1969	0	2	0	0	0	0	0	0	0	0	0	0	1	0	9	24	0	0	0	0	0	0
Cyclonephelium chabacca Below 1981	0	0	0	0	0	0	0	0	0	0	0	0	0	1	0	0	0	0	0	0	0	0
Cyclonephelium spp.	1	3	0	0	0	0	0	0	2	0	0	0	0	1	0	1	0	0	0	0	0	0
Florentinia sp.	0	0	0	0	0	0	0	0	0	0	0	0	0	1	0	0	0	0	0	0	0	0
Impletosphaeridium sp.	0	0	0	0	0	0	0	0	0	0	0	0	0	0	0	0	0	1	0	0	0	0
Kiokansium unituberculatum (Tasch 1964) Stover and Evitt 1978	0	0	0	0	0	0	0	0	0	0	0	0	0	0	21	1	0	0	0	0	0	0
Oligosphaeridium complex (White 1842) Davey and Willliams 1966	2	1	0	0	0	0	0	0	0	0	0	0	0	0	0	1	0	0	0	0	0	0
Oligosphaeridium sp.	0	0	0	0	0	0	0	0	0	0	0	0	0	1	1	0	0	0	0	0	1	0
Ovoidinium sp.	0	0	0	0	0	0	0	0	0	0	0	0	0	0	0	0	0	1	0	0	0	1
Spiniferites twistringiensis (Maier 1959) Fensome et al. 1990	0	0	0	0	0	0	0	0	0	0	0	1	0	0	1	0	0	0	0	0	0	0
Spiniferites sp.	0	1	0	0	0	0	0	0	0	0	0	0	0	0	0	0	0	0	0	0	0	0
Subtilisphaera sp.	0	0	0	0	0	0	0	0	0	0	0	0	0	1	1	0	0	0	0	0	0	2
Tehamadinium sp.	0	0	0	0	0	0	0	0	0	0	0	0	0	0	1	0	0	0	0	0	0	0
Trichodinium castanea (Deflandre 1935) Clarke and Verdier 1967	0	0	0	0	0	0	0	0	0	0	0	0	13	0	0	3	0	0	0	0	0	0
Undetermined	4	2	0	0	0	1	0	0	0	0	0	0	2	4	20	6	0	0	0	0	0	0
Sum	7	9	0	0	0	1	0	0	2	0	0	1	16	9	57	37	0	2	0	0	1	3
Algae + Acritarchs + tests of Foraminifera
Botryococcus braunii Kützing 1849	0	0	1	0	0	0	0	0	1	0	0	0	0	0	1	0	0	1	0	0	0	0
Chomotriletes minor (Kedves 1961) Pocock 1970	1	0	0	0	0	0	0	0	0	0	0	0	0	0	0	0	0	2	0	0	0	0
Cymatiosphaera sp.	0	0	0	0	0	0	0	0	0	0	0	0	0	1	0	0	0	0	0	0	0	0
Michrystridium sp.	1	1	0	0	0	0	0	0	0	0	0	0	1	1	3	0	0	0	1	0	0	1
Ovoidites sp.	0	0	0	0	1	0	1	0	0	1	1	0	0	0	1	0	0	3	0	3	0	0
Schizosporis reticulatus Cookson and Dettman 1959	0	0	0	1	0	0	0	0	0	0	0	0	0	0	0	0	0	0	0	0	0	0
Tasmanites sp.	0	1	0	0	0	0	0	0	0	0	0	0	0	0	0	0	0	0	1	0	0	0
Undetermined acritarchs	0	0	0	0	0	1	3	1	1	1	6	2	0	3	3	1	0	1	1	0	1	1
Sum	2	2	1	1	1	1	4	1	2	2	7	2	1	5	8	1	0	7	3	3	1	2
Spores
Bryophyta + Hepaticophyta
Aequitriradites spinulosus (Cookson and Dettmann 1958) Cookson and Dettmann 1961	0	0	0	1	0	0	0	1	0	0	0	0	0	0	0	0	0	0	0	0	1	0
Cingutriletes clavus (Balme 1953) Dettmann 1963	1	0	0	0	0	0	0	0	0	0	0	0	0	0	3	2	0	2	0	3	3	5
Cingutriletes congruens Pierce 1961	2	0	0	0	0	0	0	0	0	0	1	0	2	1	1	3	0	0	0	0	0	7
Cingutriletes spp.	0	0	0	2	2	2	0	1	1	0	0	0	0	0	0	0	0	0	0	0	2	1
Foraminisporis asymmetricus(Cookson and Dettman 1958) Dettman 1963	1	0	0	0	1	0	3	0	1	0	0	0	0	0	0	0	0	0	0	0	0	0
Foraminisporis cf. undulatus Leffingwell 1971	0	0	0	0	0	0	3	0	0	0	0	0	0	0	1	0	0	6	0	0	0	2
Foraminisporis sp.	2	0	0	0	0	0	0	0	0	0	0	0	0	0	0	0	0	1	0	0	0	0
Nevesisporites dailyi (Cookson and Dettmann 1958) Backhouse 1988	0	0	6	7	5	0	5	0	7	0	0	0	1	1	0	0	0	9	0	0	5	3
Polycingulatisporites reduncus (Bolkhovitina 1953) Playford and Dettmann 1965	0	0	1	1	4	1	1	7	1	0	0	0	0	0	0	1	0	2	0	0	0	0
Stereisporites psilatus (Ross 1943) Pflug in Thomson and Pflug 1953	0	0	0	0	0	0	0	3	0	0	0	0	0	0	0	0	0	0	0	0	1	3
Stereisporites spp.	0	0	1	3	0	3	3	1	4	1	1	0	1	1	0	3	0	6	1	2	3	7
Taurocusporites segmentatus Stover 1962	0	0	0	1	1	1	1	0	3	0	1	0	0	1	0	0	0	2	0	0	1	0
Taurocusporites sp.	0	0	1	0	0	0	0	0	0	0	0	0	0	0	0	0	0	0	0	0	0	0
Triporoletes cenomanianus (Agasie 1969) Srivastava 1977	0	0	0	0	0	0	0	0	0	0	0	0	0	0	1	0	0	0	0	0	0	0
Triporoletes radiatus (Dettmann 1963) Playford 1971	0	0	0	0	0	0	0	0	0	0	0	0	0	0	0	1	0	0	0	0	0	0
Triporoletes reticulatus (Pocock 1962) Playford 1971	0	0	0	0	0	0	0	0	0	0	0	0	0	1	0	0	0	0	2	0	0	0
Triporoletes spp.	1	0	1	0	1	0	1	0	0	0	1	0	0	0	2	0	0	1	0	0	0	0
Sum	7	0	10	15	14	7	17	13	17	1	4	0	4	5	8	10	0	29	3	5	16	28
Lycophyta
Camarozonosporites ambigens (Fradkina 1964) Playford 1971	0	0	0	0	0	0	1	0	0	0	0	0	0	0	0	0	0	0	0	0	0	0
Camarozonosporites cf. ambigens (Fradkina 1964) Playford 1971	0	0	0	0	0	0	0	0	0	0	0	0	0	0	0	0	0	0	0	0	0	1
Camarozonosporites cf. hammenii van Ameron 1965	0	0	0	0	0	0	0	0	0	0	0	0	0	1	0	0	0	0	0	0	0	0
Camarozonosporites sp.	0	0	0	0	0	0	0	1	0	0	0	0	0	0	0	0	0	0	0	0	0	0
Densoisporites velatus Weyland and Krieger 1953	0	0	1	3	1	0	4	0	1	0	1	0	1	0	1	1	0	1	0	0	3	1
Echinatisporis sp.	0	0	2	0	0	1	0	0	1	0	0	0	0	0	0	0	0	2	0	0	0	1
Foveosporites subtriangularis (Brenner 1963) Döring 1965	0	0	0	0	0	0	0	0	0	0	0	0	0	1	0	0	0	0	0	0	1	0
Kraeuselisporites sp.	0	1	1	0	0	0	0	0	2	0	0	0	0	0	0	0	0	0	0	0	1	1
Retitriletes austroclavatidites (Cookson 1953) Döring, Mai, Krutzsch and Schulz in Krutzsch 1963	0	2	0	0	0	0	0	0	0	0	0	0	0	0	1	0	0	0	0	0	1	1
Retitriletes spp.	0	1	0	0	0	0	0	0	0	0	0	0	0	0	0	0	0	1	0	1	2	1
Sestrosporites pseudoalveolatus (Couper 1958) Dettmann 1963	0	0	0	0	0	0	0	0	1	0	0	0	0	0	0	0	0	0	0	0	0	0
Staplinisporites caminus (Balme 1957) Pocock 1962	0	0	0	0	0	0	1	0	0	0	0	0	0	0	0	0	0	0	0	0	1	0
Staplinisporites sp.	0	0	0	0	2	0	0	0	0	0	1	0	0	0	0	0	0	1	0	0	0	0
Neoraistrickia cf. densata Filatoff 1975	0	0	0	0	0	0	1	0	0	0	0	0	0	0	0	0	0	0	0	0	0	0
Neoraistrickia equalis (Cookson and Dettmann 1958) Backhouse 1988	0	0	0	0	0	0	1	0	0	0	0	0	0	0	0	0	0	0	0	1	1	0
Neoraistrickia robusta Brenner 1963	1	0	2	1	0	0	0	0	3	0	0	0	0	0	0	0	0	3	0	0	0	0
Neoraistrickia truncata (Cookson 1953) Potonié 1956	0	1	1	0	0	0	1	0	0	0	0	0	0	0	0	0	0	0	0	0	0	0
Neoraistrickia spp.	0	0	0	0	1	0	1	0	0	0	0	0	0	1	0	0	0	1	0	0	0	0
Uvaesporites sp.	0	0	1	0	0	0	2	0	0	0	0	0	0	1	1	0	0	0	1	0	1	0
Sum	1	5	8	4	4	1	12	1	8	0	2	0	1	4	3	1	0	9	1	2	11	6
Anemiaceae
Appendicisporites bilateralis Singh 1971	0	0	0	0	0	1	0	0	0	0	0	0	0	0	1	0	0	4	0	0	1	0
Appendicisporites cf. concentricus Kemp 1970	1	0	0	0	0	0	0	0	0	0	0	0	0	0	0	0	0	1	0	0	4	0
Appendicisporites cf. crenimurus Srivastava 1972	0	0	0	0	0	0	0	0	0	0	0	0	1	0	0	1	0	0	0	0	0	0
Appendicisporites cristatus (Markova 1961) Pocock 1965	0	0	0	0	0	0	0	0	0	0	0	0	0	0	0	0	0	0	0	0	0	1
Appendicisporites erdtmanii Pocock 1964	0	0	0	0	0	1	0	1	1	0	0	0	0	0	0	0	0	0	0	0	0	0
Appendicisporites fucosus Vavrdov 1964	0	1	1	0	0	0	1	0	2	0	0	0	1	1	2	3	0	3	0	1	0	2
Appendicisporites cf. jansonii Pocock 1962	0	0	0	0	0	0	0	0	0	0	0	0	0	0	0	1	0	0	0	0	0	0
Appendicisporites potomacensis Brenner 1963	0	0	0	0	0	0	0	0	0	0	1	0	0	0	0	0	0	0	0	0	0	0
Appendicisporites cf. problematicus (Burger 1966) Singh 1971	0	0	0	0	0	0	0	0	0	0	0	1	0	0	0	0	0	0	0	0	0	0
Appendicisporites robustus Kemp 1970	0	0	0	0	0	0	0	0	0	0	0	0	0	0	0	0	0	0	0	0	1	0
Appendicisporites tricornitatus Weyland and Greifeld 1953	1	2	1	0	0	0	0	0	0	0	0	0	0	0	1	1	1	5	0	0	0	1
Appendicisporites cf. tricornitatus Weyland and Greifeld 1953	0	0	0	0	0	0	0	0	0	0	0	0	0	0	0	0	0	2	0	0	3	1
Appendicisporites spp.	6	5	1	7	16	9	6	2	12	0	2	0	0	2	3	5	3	64	1	0	14	6
Cicatricosisporites angicanalis Döring 1965	1	0	0	0	0	0	0	0	0	0	0	0	0	0	0	0	0	0	0	0	0	0
Cicatricosisporites apicanalis Paden Phillips and Felix 1972	0	0	1	0	1	1	2	0	2	0	0	0	0	0	2	0	0	2	0	0	7	4
Cicatricosisporites crassiterminatus Hedlund 1966	0	0	0	0	0	0	0	0	0	0	1	0	0	0	0	0	0	0	0	0	0	0
Cicatricosisporites dorogensis Potonié and Gelletich 1933	0	1	0	0	0	0	0	0	0	0	0	0	0	0	0	0	0	0	0	0	0	0
Cicatricosisporites hughesii Dettmann 1963	0	0	0	0	0	0	0	0	0	0	1	0	0	1	0	1	0	1	0	1	0	0
Cicatricosisporites patapscoensis Brenner 1963	0	0	1	0	2	0	0	0	5	0	0	0	0	0	0	0	0	6	0	0	1	0
Cicatricosisporites potomacensis Brenner 1963	0	0	0	0	2	1	0	0	5	0	0	0	1	1	1	0	0	1	0	2	0	0
Cicatricosisporites proxiradiatus Kemp 1970	1	0	3	0	3	3	0	0	0	0	0	0	1	3	0	1	1	24	0	3	0	0
Cicatricosisporites pseudotripartitus (Bolkhovitina 1961) Dettmann 1963	0	0	1	0	0	1	0	0	2	0	0	0	0	0	0	1	0	2	0	0	1	2
Cicatricosisporites cf. recticicatricosusDöring 1965	0	0	0	0	2	0	1	0	0	0	0	0	0	0	1	0	0	0	0	0	0	1
Cicatricosisporites sinuosus Hunt 1985	0	0	0	0	2	0	1	0	1	0	0	0	0	0	0	1	1	0	0	0	5	1
Cicatricosisporites sprumontii Döring 1965	1	0	0	0	0	0	0	0	0	0	0	0	0	0	0	0	0	0	0	0	0	0
Cicatricosisporites venustus Deák 1963	1	3	4	0	3	2	4	0	2	0	0	0	1	5	15	3	2	14	1	5	7	12
Cicatricosisporites spp.	18	14	22	22	57	31	35	5	35	0	4	1	23	12	30	19	19	134	3	29	83	44
Cicatricososporites auritus Singh 1971	0	0	0	0	0	0	0	0	0	0	1	0	0	0	0	0	0	0	0	0	0	0
Cicatricososporites phaseolus (Delcourt and Sprumont 1955) Krutzsch 1959	1	0	0	0	0	0	0	0	0	0	0	0	0	0	0	0	0	0	0	0	0	0
Costatoperforosporites fistulosus Deák 1962	0	0	1	0	2	1	1	0	3	0	0	0	0	0	1	2	0	4	0	0	3	0
Costatoperforosporites foveolatus Deák 1962	0	0	0	0	0	1	0	0	0	0	0	0	0	0	0	0	0	0	0	0	0	0
Costatoperforosporites triangulatus Deák 1962	0	0	1	0	0	0	0	0	0	0	0	0	0	0	1	0	0	0	0	0	0	0
Costatoperforosporites spp.	0	0	1	0	1	0	0	0	0	0	0	0	0	0	2	0	0	1	0	0	0	0
Nodosisporites sp.	0	0	1	0	0	1	1	0	2	0	0	0	0	0	0	0	0	6	0	0	1	1
Ruffordiaspora sp.	0	0	0	0	0	0	0	0	1	0	0	0	0	0	0	0	0	0	0	0	0	0
Sum	31	26	39	29	91	53	52	8	73	0	10	2	28	25	60	39	27	274	5	41	131	76
Botryopteridales
Granulatisporites infirmus (Balme 1957) Cornet and Traverse 1975	0	3	0	0	0	0	0	0	0	4	0	1	0	0	0	0	0	0	0	0	0	0
Granulatisporites michinus (Srivastava 1977) Ravn and Witzke 1995	0	1	0	0	0	0	0	0	0	0	0	0	8	1	0	1	5	0	0	1	0	0
Granulatisporites sp.	0	0	1	0	0	0	0	0	0	0	1	0	1	0	0	0	0	0	0	0	0	0
Sum	0	4	1	0	0	0	0	0	0	4	1	1	9	1	0	1	5	0	0	1	0	0
Dipteridaceae/Matoniaceae
Dictyophyllidites equiexinus (Couper 1958) Dettmann 1963	0	0	0	0	0	0	0	0	0	0	0	0	0	0	0	0	0	0	0	0	1	0
Dictyophyllidites harrisii Couper 1958	1	0	1	0	0	0	1	0	0	0	9	0	2	1	1	0	1	0	0	2	3	2
Dictyophyllidites sp.	0	0	0	0	0	0	0	0	0	10	0	0	0	0	0	0	0	0	0	0	1	0
Matonisporites crassiangulatus (Balme 1957) Dettmann 1963	1	0	0	0	0	0	0	0	0	0	0	0	0	0	0	0	0	0	0	0	0	0
Phanerosorisporites surensisJuhász 1979	0	0	0	2	0	0	0	0	0	0	0	0	0	0	0	0	0	0	0	0	1	0
Sum	2	0	1	2	0	0	1	0	0	10	9	0	2	1	1	0	1	0	0	2	6	2
Gleicheniaceae
Clavifera triplex (Bolkhovitina 1953) Bolkhovitina 1966	0	0	0	0	0	0	0	0	1	0	0	0	0	0	0	0	0	0	0	0	0	0
Clavifera sp.	0	0	0	0	0	0	0	0	0	0	1	0	1	0	0	0	0	0	0	0	1	0
Gleicheniidites carinatus (Bolchivitina 1953) Bolchovitina 1968	0	0	0	0	0	0	0	0	0	0	0	0	0	0	0	0	1	0	0	0	0	0
Gleicheniidites senonicus Ross 1949 emend. Skarby 1964	10	15	17	6	5	1	5	5	4	104	58	16	63	50	18	20	50	5	0	190	14	44
Gleicheniidites umbonatus (Bolchovitina 1953) Bolchovitina 1968	0	0	0	0	0	0	0	0	0	0	1	0	0	1	0	0	0	0	0	0	0	0
Ornamentifera peregrina (Bolchovitina 1953) Bolchovitina 1968	0	0	1	0	0	0	0	1	0	0	0	0	1	0	0	0	0	0	0	0	1	0
Ornamentifera cf. tuberculata (Grigorjeva 1961) Bolchovitina 1968	0	0	0	0	0	0	0	0	0	0	0	0	0	0	0	0	0	0	0	1	0	0
Ornamentifera sp.	0	0	0	0	0	0	0	0	0	0	0	0	0	1	0	0	0	1	0	0	2	0
Plicifera sp.	3	2	2	0	0	0	0	0	0	5	4	1	10	1	2	2	23	0	0	99	0	7
Sum	13	17	20	6	5	1	5	6	5	109	64	17	75	53	20	22	74	6	0	290	18	51
Lygodiaceae/?Dicksoniaceae
Concavissimisporites cf. crassatus (Delcourt and Sprumont 1955) Delcourt, Dettmann and Hughes 1963	3	12	1	1	0	0	2	1	5	0	4	1	7	1	3	1	2	3	0	0	1	3
Concavissimisporites granulatus Pocock 1965	3	0	0	0	0	0	0	0	0	0	10	0	1	1	0	0	0	1	0	0	0	0
Concavissimisporites punctatus (Delcourt and Sprumont 1955) Brenner 1963	2	2	8	0	0	0	1	0	0	1	34	1	4	2	4	5	6	7	0	1	10	5
Concavissimisporites verrucosus Delcourt and Sprumont 1955 emend. Delcourt, Dettmann and Hughes 1963	0	0	0	0	0	0	0	0	0	0	0	0	1	0	0	1	0	0	0	0	0	0
Concavissimisporites spp.	0	3	0	10	2	2	2	7	4	0	0	0	11	3	4	1	1	0	0	0	6	5
Trilobosporites apiverrucatus Couper 1958	0	0	0	0	0	0	0	0	0	0	1	0	2	0	0	0	0	0	0	0	0	0
Trilobosporites sp.	0	1	0	0	0	0	0	0	0	0	0	0	0	0	0	0	0	0	0	0	1	0
Sum	8	18	9	11	2	2	5	8	9	1	49	2	26	7	11	8	9	11	0	1	18	13
Osmundaceae
Baculatisporites comaumensis (Cookson 1953) Potonié 1956	0	0	1	0	0	0	0	0	2	0	0	0	1	1	1	1	3	1	1	1	5	1
Baculatisporites sp.	0	0	0	1	1	0	0	0	0	0	0	0	0	0	0	0	0	0	0	0	4	1
Osmundacidites wellmanii Couper 1953	0	0	0	0	0	1	0	0	1	0	0	0	1	1	0	1	1	1	0	0	11	2
Osmundacidites sp.	1	0	0	0	0	0	0	0	0	0	0	0	3	0	0	0	1	6	0	0	0	0
Punctatisporites couperi Ravn 1995	0	0	0	1	0	3	2	0	0	0	1	2	5	0	1	0	1	4	0	1	1	1
Rotverrusporites sp.	0	0	0	0	1	0	0	0	0	0	0	0	0	0	0	0	0	0	0	0	0	0
Sum	1	0	1	2	2	4	2	0	3	0	1	2	10	2	2	2	6	12	1	2	21	5
?Polypodiaceae
Laevigatosporites ovatus Wilson and Webster 1946	0	0	0	0	0	0	0	0	2	0	0	0	0	0	0	0	0	0	0	0	0	0
Laevigatosporites sp.	0	2	3	2	7	1	6	1	0	10	16	4	6	2	2	4	3	4	0	11	2	3
Sum	0	2	3	2	7	1	6	1	2	10	16	4	6	2	2	4	3	4	0	11	2	3
Pteridaceae
Contignisporites cf. cooksoniae (Balme 1957) Dettmann 1963	0	0	0	0	0	1	0	0	0	0	0	0	0	0	0	0	0	0	0	0	0	0
Contignisporites sp.	0	1	0	1	0	1	0	0	0	0	0	0	0	0	0	0	0	1	0	0	0	0
Sum	0	1	0	1	0	2	0	0	0	0	0	0	0	0	0	0	0	1	0	0	0	0
Schizaeaceae
Distaltriangulisporites irregularis Singh 1971	0	0	0	0	0	0	1	0	0	0	0	0	0	0	0	0	0	1	0	0	0	0
Distaltriangulisporites maximus Singh 1971	0	0	0	0	0	0	0	0	0	0	0	0	0	0	0	1	0	1	0	0	0	1
Distaltriangulisporites cf. máximus Singh 1971	1	0	0	0	0	0	0	0	0	0	0	0	0	0	0	0	0	0	0	0	0	0
Distaltriangulisporites cf. perplexus (Singh 1964) Singh 1971	0	0	0	1	3	1	0	0	0	0	0	0	0	0	0	0	0	0	0	0	0	0
Distaltriangulisporites spp.	0	0	0	0	0	1	0	0	1	0	0	0	0	0	1	0	0	0	0	0	0	0
Ischyosporites crateris Balme 1957	0	0	0	0	0	0	0	0	0	0	0	0	0	0	0	0	0	1	0	0	0	0
Ischyosporitescf. punctatus Cookson and Dettmann 1958	0	0	0	0	0	0	1	0	0	0	0	0	0	0	0	0	0	0	0	0	0	0
Ischyosporites variegatus (Couper 1958) Schulz 1967	0	0	0	0	0	1	0	0	0	0	0	0	0	0	0	0	0	0	0	0	1	0
Ischyosporites spp.	0	0	0	1	0	1	0	0	5	0	0	1	1	1	0	1	0	2	0	1	0	2
Sum	1	0	0	2	3	4	2	0	6	0	0	1	1	1	1	2	0	5	0	1	1	3
Salviniales/?Marsileaceae
Crybelosporites pannuceus (Brenner 1963) Srivastava 1977	0	4	0	0	0	0	0	1	1	0	0	0	0	1	0	0	0	0	0	0	1	0
Sum	0	4	0	0	0	0	0	1	1	0	0	0	0	1	0	0	0	0	0	0	1	0
Unknow affinities
Acritosporites cf. kyrtomus Juhász 1979	1	0	0	0	0	0	0	0	0	0	0	0	0	0	0	0	0	0	0	0	0	0
Biretisporites potoniaei Delcourt and Sprumont 1955	6	14	0	0	0	4	2	0	4	0	3	9	5	2	6	2	7	3	1	1	4	3
Biretisporites spp.	5	13	0	1	4	0	4	0	4	0	0	2	5	0	1	0	4	2	0	1	2	6
Cardioangulina sp.	0	0	0	0	0	0	0	0	0	0	0	0	0	1	0	0	0	0	0	0	0	0
Cibotiumspora jurienensis (Balme 1957) Filatoff 1975	1	0	0	0	1	1	1	0	0	1	6	0	1	2	3	0	1	0	0	2	0	0
aff. Converrucosisporites kopukuensis (Couper 1953) Stover 1973 (espora_03)	0	1	0	0	1	1	0	0	1	0	0	0	0	0	0	0	0	1	0	0	0	0
Converrucosisporites spp.	0	0	0	1	1	2	2	0	1	0	0	0	0	0	0	0	0	2	1	1	2	3
Cyathidites australis Couper 1953	33	71	21	17	35	22	25	14	30	7	67	201	180	35	54	53	252	50	9	45	78	78
Cyathidites minor Couper 1953	30	30	57	30	43	12	50	46	42	433	596	100	165	92	117	51	379	49	6	346	94	124
Deltoidospora spp.	6	4	0	1	9	7	7	0	8	0	4	4	8	3	2	3	16	17	0	5	9	9
Foveotriletes cf. parviretus (Balme 1957) Dettmann 1963	0	0	0	23	7	1	0	10	24	4	42	0	1	0	0	0	0	2	0	0	4	1
Gregussosporites orientalis Juhász and Smirnova 1985	1	0	1	0	0	1	0	0	0	0	0	0	0	0	0	0	0	0	0	0	0	0
Leptolepidites cf. crassibalteus Filatoff 1975	0	0	0	0	0	0	1	0	0	0	0	0	0	1	3	0	0	0	0	0	1	0
Leptolepidites proxigranulatus (Brenner 1963) Dörhöfer 1979	0	0	0	0	0	0	1	0	0	0	0	0	0	0	0	0	0	0	0	0	0	1
Leptolepidites spp.	1	0	8	3	7	7	10	1	8	0	0	0	0	3	0	1	1	5	1	1	3	8
Lusatisporis dettmannae? (Drugg 1967) Srivastava 1972	0	0	0	1	0	0	0	0	0	0	0	0	0	0	0	0	0	0	0	0	0	0
Microfoveolatosporis pseudoreticulatus (Hedlund 1966) Singh 1983	1	0	1	0	0	0	0	0	0	0	0	0	0	0	0	0	0	0	0	0	0	0
Murospora sp.	0	1	0	1	0	0	1	0	0	0	0	0	0	0	0	0	0	0	0	0	0	1
Patellasporites tavaredensis Groot and Groot 1962	1	12	11	3	4	8	10	11	8	0	4	0	3	4	18	4	1	28	1	1	43	49
Peromonolites allenensis Brenner 1963	4	2	1	0	0	0	0	0	0	0	0	0	0	0	1	0	0	0	0	0	0	0
Polypodiisporonites cenomanianus (Singh 1983) Ravn & Witzke 1995	0	0	1	0	0	0	0	0	0	0	0	0	0	0	0	0	0	0	0	0	0	0
Reticulosporis gallicus Deák and Combaz 1968	0	0	0	0	0	0	1	0	0	0	0	0	0	0	0	0	0	0	0	0	1	1
Striatella cf. balmei Filatoff and Price 1988	0	0	0	0	0	0	0	0	0	0	0	0	0	0	0	1	0	0	0	0	0	0
Tigrisporites sp.	0	0	0	0	0	0	0	0	0	0	0	0	0	1	0	0	0	0	0	0	0	0
Undulatisporites cf. pflugii Pocock 1970	0	1	0	0	0	0	0	0	0	0	0	0	0	0	0	0	0	0	0	0	0	0
Undulatisporites undulapolus Brenner 1963	0	0	0	0	0	0	1	0	0	0	1	0	0	0	0	0	0	0	0	0	2	0
Undulatisporites spp.	1	2	4	4	5	1	0	0	3	0	2	1	0	1	5	6	1	3	0	2	11	13
Varirugosisporites tolmanensis Srivastava 1972	0	0	1	0	0	0	0	0	0	0	0	0	0	0	0	0	0	0	0	0	0	0
Varirugosisporites sp.	0	0	1	0	0	0	0	0	0	0	0	0	0	0	0	0	0	1	0	0	0	0
Verrucatosporites sp.	0	0	0	0	0	0	0	0	0	1	2	0	0	1	1	0	0	0	0	1	0	0
Verrucosisporites cf. rotundus Singh 1964	0	0	0	0	0	0	1	0	0	0	0	0	0	0	0	0	0	0	0	0	2	0
Verrucosisporites spp.	0	0	0	0	0	0	0	0	2	0	0	0	0	0	0	0	0	0	0	0	0	1
Undetermined trilete spores	16	6	21	15	27	26	41	6	24	4	8	5	12	21	39	29	17	62	2	11	56	85
Gen. et sp. indet.	25	29	43	48	46	40	57	27	63	13	60	7	25	29	64	40	24	99	4	17	121	154
Sum	132	186	171	148	190	133	215	115	222	463	795	329	406	196	314	190	703	324	25	434	433	537
Gymnosperms
Araucariaceae
Araucariacites australis Cookson 1947	4	18	6	10	11	2	4	6	18	0	5	2	6	4	15	15	5	18	3	7	40	20
Balmeiopsis limbata (Balme 1957) Archangelski 1977	10	33	1	0	1	0	1	0	1	0	1	1	3	1	4	3	2	1	0	2	7	10
Callialasporites dampieri (Balme 1957) Dev 1961 emend. Norris 1969	2	2	0	1	0	0	0	1	0	0	1	0	2	1	0	1	2	0	0	0	3	0
Callialasporites minor Pocock 1970	0	0	0	0	0	0	0	0	0	0	0	0	0	0	0	0	0	1	0	0	0	0
Callialasporites trilobatus (Balme 1957) Dev 1961	0	0	0	0	0	0	0	0	0	0	0	0	0	1	2	0	0	0	0	0	0	0
Callialasporites turbatus (Balme 1957) Schulz 1967	0	0	0	0	0	0	0	0	0	0	0	0	0	0	0	1	0	0	0	0	0	0
Uesuguipollenites callosus Dino 1966	20	6	0	0	0	0	0	0	1	0	1	26	26	3	10	14	0	1	17	0	1	7
Sum	36	59	7	11	12	2	5	7	20	0	8	29	37	10	31	34	9	21	20	9	51	37
Caytoniales
Vitreisporites pallidus (Reissinger 1950) Nilsson 1958	1	0	1	0	0	0	0	1	0	0	0	1	0	1	2	1	0	0	0	0	0	0
Sum	1	0	1	0	0	0	0	1	0	0	0	1	0	1	2	1	0	0	0	0	0	0
Cheirolepidiaceae
Classopollis major Groot and Groot 1962	69	86	59	217	335	326	701	149	556	1	16	143	144	444	730	330	69	222	170	33	129	158
Classopollis cf. obidosensis Groot and Groot 1962	0	1	3	0	8	1	4	0	4	0	1	2	2	3	1	5	0	0	0	0	1	1
Classopollisspp.	10	9	31	1	0	4	32	0	1	1	2	1	4	9	26	34	2	19	1	2	47	18
Sum	79	96	93	218	343	331	737	149	561	2	19	146	150	456	757	369	71	241	171	35	177	177
Cupressaceae
Inaperturopollenites dubius (Potonié and Venitz 1932) Thomson and Pflug 1953	138	125	337	13	48	62	56	9	37	1	3	260	140	147	462	135	117	71	397	281	78	214
Taxodiaceaepollenites hiatus (Potonié 1931) Kremp 1949	0	0	0	0	0	0	0	0	0	0	0	0	0	0	2	0	0	0	0	1	0	0
Perinopollenites halonatus Paden Phillips and Felix 1971	0	0	1	1	0	0	0	0	0	0	0	1	0	0	0	2	0	1	0	0	0	0
Sum	138	125	337	14	48	62	56	9	37	1	3	261	140	147	464	137	117	71	397	282	78	214
Cycadales/Ginkgoales/Bennettitales
Cycadopites carpentieri (Delcourt and Sprumont 1955) Singh 1964	0	0	0	0	0	0	0	0	0	0	0	0	0	0	0	1	0	0	0	0	0	0
Cycadopites follicularis Wilson and Webster 1946	3	1	0	4	3	1	2	1	1	0	0	0	4	6	5	1	0	1	2	1	0	0
Cycadopites spp.	4	3	0	0	0	1	2	3	8	2	5	6	0	2	2	5	2	3	1	3	1	5
Monosulcites minimus Cookson, 1947 ex Couper 1953	11	3	0	2	5	0	2	9	3	21	6	2	1	4	3	5	0	5	2	7	6	11
Monosulcites spp.	3	7	11	3	14	5	13	2	7	9	13	78	26	17	17	20	5	8	46	17	30	49
Sum	21	14	11	7	22	7	19	15	19	32	24	86	31	29	27	32	7	17	51	28	37	65
Erdtmanithecales
Eucommiidites minor Groot and Penny 1960	1	1	0	0	0	0	1	0	0	0	0	9	3	1	0	1	0	0	1	1	0	0
Eucommiidites troedsonii Erdtman 1948	4	4	2	2	0	1	0	4	0	4	3	5	3	8	6	6	4	0	58	6	3	3
Eucommiidites sp.	2	0	0	0	0	0	0	0	0	0	0	0	0	0	0	0	0	0	0	0	0	0
Sum	7	5	2	2	0	1	1	4	0	4	3	14	6	9	6	7	4	0	59	7	3	3
Gnetales
Equisetosporites barghoornii Pocock 1965	0	0	1	0	0	0	0	0	0	0	0	0	0	0	0	0	0	0	0	0	0	0
Equisetosporites multicostatus (Brenner 1963) Norris 1967	0	1	0	0	0	1	0	0	0	0	0	0	0	0	0	0	0	0	0	0	0	1
Equisetosporites spp.	0	1	0	2	1	1	0	0	1	0	1	2	1	1	4	0	0	0	0	2	1	2
Steevesipollenites sp.	0	0	0	0	0	1	0	0	0	0	0	0	0	0	0	0	0	0	0	2	0	0
Sum	0	2	1	2	1	3	0	0	1	0	1	2	1	1	4	0	0	0	0	4	1	3
Bisaccate pollen - ?Pinaceae/?Podocarpaceae
Alisporites bilateralis Rouse 1959	0	0	1	0	0	0	0	0	0	0	1	0	2	1	0	0	0	1	0	0	1	3
Alisporites grandis (Cookson 1953) Dettmann 1963	0	0	0	0	0	0	0	0	0	0	1	0	0	0	1	1	0	0	0	0	1	0
Alisporites spp.	0	0	0	0	1	1	0	0	1	0	2	0	0	0	4	1	1	3	0	1	8	8
Cedripites cf. cretaceous Pocock 1962	1	0	0	1	0	0	0	0	0	0	1	0	0	0	0	1	0	0	0	0	0	0
Cedripites sp.	0	0	0	0	0	0	1	0	0	1	0	0	1	0	0	0	0	0	0	0	1	0
Parvisaccites radiatus Couper 1958	0	0	1	0	0	0	3	0	0	0	0	0	0	0	1	0	1	1	0	0	1	0
Parvisaccites spp.	0	0	0	0	0	1	4	0	2	1	1	0	1	2	0	0	0	6	0	0	7	5
Phyllocladidites sp.	0	1	1	0	1	1	0	0	2	0	0	0	0	0	0	0	0	0	0	0	0	1
Pinuspollenites spp.	0	0	0	3	5	1	3	3	10	0	1	0	1	3	4	4	1	3	0	1	6	1
Podocarpidites spp.	1	3	1	2	7	0	0	2	3	0	1	0	0	2	0	1	1	1	0	0	3	1
Rugubivesiculites sp.	0	0	0	0	1	0	0	0	0	0	0	0	0	1	0	0	0	0	0	0	0	0
Uncertain bisaccate grains	6	14	8	78	75	26	47	48	68	1	1	4	9	8	12	19	9	78	0	3	57	34
Sum	8	18	12	84	90	30	58	53	86	3	9	4	14	17	22	27	13	93	0	5	85	53
Unknow affinities
Afropollis sp.	0	0	0	0	0	0	0	0	0	0	0	0	0	0	0	1	0	0	1	0	0	0
Cerebropollenites macroverrucosus (Thiergart 1949) Schulz 1967	0	0	1	0	0	0	1	0	1	0	1	0	0	3	1	1	1	1	0	1	2	0
Exesipollenites tumulus Balme 1957	12	9	149	7	32	20	85	0	7	0	0	0	1	21	29	10	2	53	1	0	16	14
Exesipollenites sp.	0	0	0	0	0	0	1	0	0	0	0	1	0	2	1	0	0	0	0	0	0	0
Inaperturopollenites spp.	1	1	2	1	3	5	0	1	0	0	0	0	0	0	2	0	0	1	0	0	0	0
Sum	13	14	152	10	35	25	87	1	8	0	1	1	1	26	33	12	3	55	639	1	18	14
Angiosperms
Chloranthaceae
Asteropollis asteroides Hedlund and Norris 1968	0	1	0	0	0	0	0	0	0	0	1	0	0	0	1	0	1	0	0	0	2	2
Clavatipollenites hughesii Couper 1958	0	1	1	2	2	0	5	7	3	12	7	0	0	8	1	0	0	1	1	11	6	6
Clavatipollenites tenellis Paden Phillips and Felix 1971	0	0	0	0	3	1	1	0	1	4	0	1	2	0	0	1	0	1	0	0	1	0
Clavatipollenites cf. tenellis Paden Phillips and Felix 1971	0	0	2	0	0	0	4	0	0	0	16	0	2	6	11	0	2	0	1	40	3	11
Clavatipollenites spp.	12	15	29	36	19	3	36	23	19	35	54	11	20	38	36	17	7	32	2	38	54	53
Hammenia fredericksburgensis (Hedlund and Norris 1968) Ward 1986	0	0	1	0	0	0	3	0	0	1	0	0	0	0	0	0	0	0	0	1	0	1
Sum	12	17	33	38	24	4	49	30	23	52	78	12	24	52	49	18	10	34	4	90	66	79
Chloranthaceae-Ceratophyllum clade
Pennipollis escuchensis Villanueva-Amadoz et al. 2010	0	2	0	0	0	0	1	0	0	0	0	0	0	1	1	0	1	0	0	0	0	0
Pennipollis cf. peroreticulatus (Brenner 1963) Friis, Pedersen and Crane 2000	0	0	0	2	0	0	3	0	0	1	1	0	1	2	1	0	0	0	0	1	0	4
Pennipollis reticulatus (Brenner 1963) Friis, Pedersen and Crane 2000	2	3	0	1	0	0	2	0	0	9	2	0	3	15	20	14	2	1	0	3	5	13
Pennipollis spp.	7	3	0	2	0	0	1	1	1	7	0	0	0	2	3	7	1	2	0	4	3	4
Transitoripollis anulisulcatus Góczán and Juhász 1984	0	2	0	1	0	0	0	0	1	0	0	10	1	0	1	2	0	0	0	0	1	0
Transitoripollis similis Góczán and Juhász 1984	6	1	4	0	0	0	0	0	0	2	1	10	7	4	0	0	0	3	1	4	0	7
Transitoripollis spp.	0	0	2	0	0	0	0	3	1	0	4	0	4	2	2	1	0	2	0	1	1	0
Tucanopollis spp.	2	0	1	0	0	0	0	0	0	2	2	37	2	2	1	0	0	2	639	2	1	3
Sum	17	11	7	6	0	0	7	4	3	21	10	57	18	28	29	24	4	10	640	15	11	31
Laurales
"Liliacidites" minutus (Brenner 1963) Walker and Walker 1984	6	5	8	9	9	0	5	2	4	489	29	1	2	5	5	5	2	2	2	138	5	7
Sum	6	5	8	9	9	0	5	2	4	489	29	1	2	5	5	5	2	2	2	138	5	7
Probable monocots
Liliacidites cf. clavatus Singh 1971	0	0	0	0	0	0	0	0	0	9	22	4	1	0	0	0	6	0	1	12	0	0
Liliacidites cf. kiowaensis Ward 1986	0	0	0	0	0	0	0	0	0	0	0	0	0	0	0	0	0	0	0	0	0	1
Liliacidites tectatus Singh 1983	0	0	0	0	0	0	0	0	0	3	8	2	3	0	0	0	1	0	0	4	0	0
Liliacidites spp.	0	0	0	0	0	0	1	4	1	3	2	0	2	0	0	0	0	0	0	2	0	1
Monocolpopollenites sp.	0	2	0	0	0	0	0	0	0	1	0	0	3	1	0	0	0	0	0	4	1	2
Sum	0	2	0	0	0	0	1	4	1	16	32	6	9	1	0	0	1	0	1	22	1	4
Eudicots
Artiopollis praecox Ward 1986	0	0	0	2	0	1	1	1	0	0	0	0	0	0	0	0	0	0	0	0	0	0
Cupuliferoidaepollenites parvulus (Groot and Penny 1960) Dettmann 1973	0	0	0	0	0	1	0	0	1	0	0	0	0	0	0	0	0	0	0	0	0	0
Cupuliferoidaepollenites sp.	0	0	0	0	0	0	0	0	0	0	0	0	1	0	0	0	0	0	0	0	0	0
Dryadopollis vestalis Ward 1986	0	0	0	0	0	0	0	0	0	1	0	0	0	0	0	0	0	0	0	0	0	0
Foveotricolpites concinnus Singh 1971	0	1	0	0	0	0	0	0	0	0	0	0	0	2	1	0	0	0	0	0	1	0
Foveotricolpites sp.	0	0	0	0	0	0	0	0	0	0	0	0	0	0	0	0	0	1	0	1	0	0
Fraxinoipollenites spp.	1	0	0	1	0	0	0	0	0	1	0	1	0	1	0	0	0	0	0	1	0	1
Fraxinoipollenites? sp. A sensu Barrón et al. 2015	0	0	0	0	0	0	0	0	0	0	0	0	2	0	0	0	0	0	0	0	0	0
cf. Margocolporites sp.	0	0	0	0	0	0	1	0	0	0	0	0	0	0	0	0	0	0	0	0	0	1
Retitrescolpites spp.	0	1	0	0	0	0	0	0	0	1	0	0	0	0	0	0	0	0	1	1	0	0
Rousea georgensis (Brenner 1963) Dettmann 1973	0	0	0	0	0	0	0	0	0	2	0	0	2	2	0	1	0	0	0	2	1	0
Rousea cf. georgensis (Brenner 1963) Dettmann 1973	0	0	0	0	0	0	0	1	0	27	0	0	0	0	0	0	0	0	0	0	0	0
Rousea cf. prosimilis (Norris 1967) Srivastava 1977	0	0	0	1	0	0	0	0	0	0	0	0	0	0	0	0	0	0	0	0	0	0
Rousea cf. scitula Singh 1983	0	0	0	0	0	0	0	0	0	0	0	0	0	0	0	0	0	0	0	1	0	0
Rousea spp.	0	0	0	0	0	0	0	0	0	0	0	0	0	0	0	0	0	1	0	0	0	0
Senectotetradites grossus Singh 1983	0	0	1	0	0	0	0	0	0	0	0	0	0	0	0	0	0	0	0	0	0	0
Senectotetradites sp.	0	0	0	0	0	0	0	0	0	0	0	0	0	0	0	0	0	0	0	1	0	0
Striatipollis sp.	0	0	1	0	0	0	0	0	0	0	0	0	0	1	0	0	0	0	0	0	1	1
Tetracolpites sp.	0	1	1	0	0	0	0	0	0	0	0	0	0	0	0	0	0	0	0	0	0	0
Tricolpites cf. maximus (Singh 1971) Ward 1986	0	0	0	0	0	0	0	0	0	1	1	0	0	0	0	1	0	0	0	2	0	0
Tricolpites micromunus (Groot and Penny 1960) Singh 1971	0	0	0	0	0	0	0	0	0	0	0	1	0	0	0	0	0	0	0	1	0	0
Tricolpites minutus (Brenner 1963) Dettmann 1973	0	0	0	0	1	0	2	2	1	4	0	0	0	1	3	0	0	1	0	0	1	0
Tricolpites němejci Palctová 1971	1	0	1	0	0	0	0	0	0	4	4	1	1	1	0	0	0	0	0	10	0	1
Tricolpites cf. parvus Stanley 1965	1	0	0	0	0	0	0	18	0	0	0	0	0	1	2	0	0	0	0	0	0	0
Tricolpites sagax Norris 1967	0	0	0	0	0	0	0	0	0	0	0	0	0	0	0	0	0	0	0	0	0	0
Tricolpites cf. sagax Norris 1967	0	0	0	0	0	0	0	0	0	0	0	2	0	1	0	0	0	0	0	1	0	0
Tricolpites cf. vulgaris (Pierce 1961) Srivastava 1969	1	0	1	0	1	0	1	0	0	1	0	1	0	2	1	0	0	0	0	2	1	0
Tricolpites sp. cf. Retitricolpites varireticulatus Brenner 1968	0	0	0	0	0	0	0	0	0	0	0	0	0	0	0	0	0	0	0	2	0	0
Tricolpites spp.	9	2	4	2	3	1	6	13	1	9	0	2	3	4	7	1	1	3	0	5	11	7
Tricolporoidites cf. pacltovae Ward 1986	0	0	0	0	0	0	0	0	0	0	0	0	0	0	0	0	0	0	0	1	0	0
Tricolporoidites spp.	0	0	0	2	0	0	0	0	0	0	0	0	1	0	0	0	0	1	1	0	1	0
Virgo amiantopollis (Srivastava 1977) Ward 1986	0	0	1	0	0	0	0	0	0	1	0	0	0	0	0	0	0	0	0	1	0	0
Sum	13	5	10	8	5	3	11	35	3	52	5	8	10	16	14	3	1	7	2	32	17	11
Unknow affinities
Crassipollis chaloneri (Brenner 1963) Góczán and Juhász 1985	13	7	94	90	62	31	68	79	62	10	17	21	30	59	47	29	6	108	7	30	123	133
Crassipollis sp.	0	0	0	0	0	0	0	0	0	0	0	0	0	0	1	0	1	0	0	0	0	0
Cretacaeiporites sp.	0	0	0	0	0	0	2	0	1	0	0	2	0	1	3	0	0	3	0	2	0	1
Dichastopollenites dunveganensis Singh 1983	0	0	0	0	0	0	0	0	0	0	1	1	0	1	0	0	0	0	0	0	0	0
Dichastopollenites ghazalatensis Ibrahim 1996	0	0	0	0	0	0	0	0	0	0	1	0	0	0	0	0	0	0	0	0	0	0
Dichastopollenites spp.	0	0	1	0	0	1	1	2	1	1	0	0	0	3	1	0	0	1	1	0	0	0
Echinipollis cenomanensis Pacltová 1969	0	0	1	0	0	0	0	0	0	0	0	0	0	0	0	0	0	0	0	0	0	0
Jusinghipollis cf. ticoensis Llorens and Perez Loinaze 2016	2	1	1	2	2	0	4	2	4	21	25	0	5	20	8	5	5	2	1	39	6	8
Penetetrapites mollis Hedlund and Norris 1968	0	0	0	0	0	0	0	0	0	0	0	0	0	0	0	0	0	0	0	0	0	1
Retimonocolpites cf. crassatus (Singh 1971) Singh 1983	0	0	0	0	0	0	0	0	0	0	0	0	0	0	0	0	0	0	0	2	0	0
Retimonocolpites dividuus Pierce 1961	0	0	1	0	0	0	1	0	0	0	0	0	0	0	0	0	0	0	0	2	0	0
Retimonocolpites excelsus Ward 1986	0	0	0	1	0	0	0	0	0	0	0	0	0	0	0	0	0	0	0	0	0	0
Retimonocolpites spp.	0	3	5	4	4	3	2	4	2	11	3	9	2	3	1	1	4	2	0	23	1	6
Singhipollis? microreticulatus Juhász and Góczán 1985	0	0	2	0	0	0	1	0	0	7	16	1	2	2	0	3	1	0	0	2	0	0
Undetermined	12	9	7	9	12	5	15	17	9	20	20	9	9	13	20	12	5	22	1	17	32	21
Sum

## Sheet: Arroyo de la Pascueta
TAXA	AP-34.2	AP-34.1	AP-32.3	AP-32.2	AP-32.1	AP-30	AP-25.9	AP-25.8	AP-25.7	AP-25.6	AP-25.5	AP-25.4	AP-25.3	AP-25.2	AP-25.0	AP-16.2	AP-13.2	AP-13.1	AP-10.3	AP-10.2	AP-10.1	AP-9.2	AP-9.1	AP-6	AP-4.4	AP-4.3	AP-4.2	AP-4.1	AP-2.2	AP-2.1
Aquatic palynomorphs
Dinoflagellate cysts
?Callaiosphaeridium assymetricum (Deflandre and Courteville 1939) Davey and Williams 1966	0	0	0	0	0	0	0	0	0	0	0	0	0	0	0	0	0	1	0	0	0	0	0	0	0	0	0	0	0	0
Criboperidinium sp.	0	0	0	0	0	0	0	0	0	0	0	0	0	0	0	0	0	0	0	0	1	0	0	0	0	0	0	0	0	0
Cyclonephelium chabacca Below 1981	0	0	0	0	0	0	0	0	0	0	0	0	0	0	0	0	0	0	0	0	0	0	0	0	0	1	1	0	0	0
Cyclonephelium spp.	0	0	0	0	0	0	0	0	0	0	0	0	0	0	0	0	2	2	0	0	4	0	0	1	3	0	0	0	0	0
Exochosphaeridium spp.	0	0	0	0	0	0	0	0	0	0	0	0	0	0	0	0	0	0	0	0	0	0	0	0	0	0	0	0	0	0
Florentinia mantellii (Davey and Williams 1966) Davey and Verdier 1973	0	0	0	0	0	0	0	0	0	0	0	0	0	0	0	0	0	0	0	0	0	0	0	0	0	0	0	0	0	0
Implestosphaeridium spp.	0	0	0	1	0	0	0	0	0	0	0	0	0	0	0	0	1	17	0	0	0	0	0	0	0	0	0	0	0	0
Kiokansium unituberculatum(Tasch 1964) Stover and Evitt 1978	0	0	0	0	0	0	0	0	0	0	0	0	0	0	0	0	0	2	0	0	0	0	0	0	1	0	0	0	0	0
Oligosphaeridium complex (White 1842) Davey and Willliams 1966	0	0	0	1	0	0	0	0	0	0	0	0	0	0	0	0	3	2	0	0	0	0	0	2	0	1	0	0	0	1
Trichodinium castanea Deflandre 1935 ex Clarke and Cerdier 1967	0	0	0	0	0	0	0	0	0	0	0	0	0	0	0	0	0	0	0	0	0	0	0	1	0	0	0	0	0	0
Undetermined	0	0	0	0	0	1	0	0	0	0	0	0	0	0	0	0	9	6	0	0	3	0	0	2	0	4	4	1	0	0
Sum	0	0	0	1	0	1	0	0	0	0	0	0	0	0	0	0	15	30	0	0	8	0	0	6	4	6	5	1	0	1
Algae + Acritarchs + tests of Foraminifera
Botryococcus braunii Kützing 1849	2	1	0	0	0	0	0	0	1	0	2	0	0	0	0	0	0	0	0	1	1	0	1	0	1	0	1	0	0	0
Chomotriletes minor(Kedves 1961) Pocock 1970	1	1	1	0	0	0	0	0	0	0	0	1	0	0	0	0	1	0	0	0	0	1	1	0	0	0	0	1	1	0
Cymathiosphaera spp.	0	0	0	0	0	0	0	0	0	0	0	0	0	0	0	0	0	0	0	0	1	0	0	0	0	0	0	0	0	0
Michrystridium sp.	0	0	0	0	0	0	0	0	0	0	0	0	0	0	1	0	2	1	0	0	0	0	0	0	1	0	1	0	0	0
Schizosporis reticulatus Cookson and Dettman 1959	0	0	1	0	1	0	0	0	0	0	0	0	0	0	0	0	0	0	0	0	0	0	0	0	0	0	0	0	0	0
Tasmanaceae?	1	0	0	0	0	0	0	0	0	0	1	0	0	0	0	0	0	0	0	0	0	0	0	0	0	0	0	0	0	0
Undetermined acritarchs	0	0	0	0	0	0	0	0	3	0	1	0	0	0	0	1	0	0	0	1	0	0	0	1	0	0	1	0	0	0
Sum	4	2	2	0	1	0	0	0	4	0	4	1	0	0	1	1	3	1	0	2	2	1	2	1	2	0	3	1	1	0
Spores
Bryophyta + Hepaticophyta
Aequitriradites spp.	0	0	0	0	0	0	0	1	0	0	0	0	0	0	1	1	0	0	0	0	1	0	1	1	0	0	0	0	1	1
cf. Antusporites sp.	0	0	0	0	0	0	0	0	0	0	0	1	0	0	0	0	0	0	0	0	0	0	0	0	0	0	0	0	0	0
Cingutriletes spp.	0	0	0	0	0	2	0	0	0	2	0	0	1	1	1	0	1	0	1	0	1	0	1	0	3	5	2	0	2	1
Couperisporites sp.	0	0	0	0	0	0	1	2	0	0	0	0	0	0	0	0	0	0	0	0	0	0	1	0	0	1	0	0	0	1
Foraminisporis asymmetricus(Cookson and Dettman 1958) Dettman 1963	0	0	0	0	0	0	1	0	0	0	0	0	0	0	1	0	0	0	0	1	0	0	0	0	0	0	0	0	0	0
Nevesisporites dailyi (Cookson and Dettmann 1958) Backhouse 1988	0	0	0	1	0	0	2	1	2	1	0	0	1	0	1	0	2	0	0	1	4	0	2	1	2	1	0	0	0	0
Stereisporites spp.	1	2	3	2	1	0	3	1	2	2	0	2	2	2	3	3	0	2	1	2	1	1	4	4	0	0	0	2	2	1
Polycingulatisporites reduncus (Bolkhovitina 1953) Playford and Dettmann 1965	0	0	0	1	1	0	0	1	0	4	1	0	2	0	2	0	0	1	0	0	1	0	0	0	0	0	0	0	1	1
Taurocusporites segmentatus Stover 1962	0	0	0	0	1	1	0	1	1	0	0	1	0	1	1	0	1	0	0	0	1	0	0	1	0	1	0	0	0	0
Taurocusporites sp.	0	0	1	0	1	0	0	0	2	0	0	0	0	0	1	0	0	0	0	0	0	2	0	0	0	0	0	0	0	0
Triporoletes simplex (Cookson and Dettmann 1958) Playford 1971	1	0	0	0	0	0	0	1	1	1	0	3	1	1	1	1	0	0	0	1	0	0	0	0	0	0	0	0	0	0
Sum	2	2	4	4	4	3	7	8	8	10	1	7	7	5	12	5	4	3	2	5	9	3	9	7	5	8	2	2	6	5
Lycophyta
Camarozonosporites insignis Norris 1967	0	0	0	0	0	0	0	1	0	0	0	0	0	0	0	0	0	0	0	0	0	0	0	0	0	0	0	0	0	0
Camarozonosporites sp.	0	0	0	0	0	0	0	1	0	1	0	0	0	2	2	0	0	1	0	0	0	2	1	0	0	0	0	0	0	1
Densoisporites sp.	0	1	0	0	0	1	0	0	1	0	0	2	2	1	3	0	0	1	0	0	0	0	1	0	0	0	0	0	0	1
Echinatisporis sp.	0	0	0	0	0	0	0	0	0	0	0	0	0	0	0	0	0	0	0	0	1	0	0	0	0	1	0	1	0	0
Kraeuselisporites spp.	0	0	0	0	0	0	0	1	0	1	0	0	0	0	1	0	0	0	0	0	0	1	2	0	0	0	0	0	1	0
Neoraistrickia robusta Brenner 1963	0	0	0	0	0	0	2	2	3	0	0	2	4	3	10	0	2	1	0	0	1	0	0	1	0	0	0	0	1	0
Neoraistrickia truncata (Cookson 1953) Potonié 1956	0	0	0	0	0	0	0	0	0	0	0	1	0	0	0	0	0	0	0	0	0	0	1	0	0	0	0	0	0	0
Neoraistrickia spp.	0	0	0	0	0	0	1	0	0	1	0	0	1	0	0	0	1	0	0	0	1	0	5	0	0	0	0	0	0	3
Lycopodiumsporites sp.	0	0	0	0	0	0	0	0	0	0	0	0	0	0	0	0	1	0	0	0	0	1	0	0	0	0	0	0	0	0
Retitriletes austroclavatidites (Cookson 1953) Döring, Mai, Krutzsch and Schulz in Krutzsch 1963	0	0	1	2	2	1	0	2	0	0	1	0	0	0	1	0	0	0	0	0	0	0	1	0	0	0	0	0	0	0
Retitriletes clavatoides (Couper 1958) Döring, Mai, Krutzsch and Schulz in Krutzsch 1963	0	0	0	0	0	0	0	0	0	0	0	0	0	0	0	0	0	0	0	0	0	0	0	0	1	0	0	0	0	0
Retitriletes spp.	0	0	0	0	0	0	0	0	0	0	1	0	1	0	1	0	0	0	0	0	1	0	0	0	0	0	0	0	1	0
Staplinisporites caminus (Balme 1957) Pocock 1962	0	0	0	0	0	0	0	0	0	1	0	0	0	0	0	0	0	0	0	0	0	0	0	0	0	1	0	0	0	0
Staplinisporites cf. telatus (Balme 1957) Döring 1965	0	0	1	0	0	0	0	0	1	0	0	0	0	0	0	0	2	0	0	0	0	0	0	0	0	0	0	0	0	0
Foveotriletes cf. subtriangularis (Brenner 1963) Döring 1965	0	0	0	0	0	0	0	0	1	0	1	0	0	1	0	0	0	0	5	0	0	0	0	1	0	0	0	0	0	0
Sum	0	1	2	2	2	2	3	7	6	4	3	5	8	7	18	0	6	3	5	0	4	4	11	2	1	2	0	1	3	5
Anemiaceae
Appendicisporites bifurcatus Singh 1964	0	0	0	0	0	0	0	0	0	0	0	0	1	0	0	0	0	0	0	0	0	0	0	0	0	1	0	0	0	0
Appendicisporites bilateralis Singh 1971	0	0	0	0	0	0	2	0	0	2	0	0	0	0	0	0	1	0	0	0	0	0	0	0	0	0	0	0	1	2
Appendicisporites cf. concentricus Kemp 1970	0	1	0	0	0	0	0	0	0	0	0	0	1	0	0	0	0	0	0	0	0	0	0	0	1	0	0	0	0	0
Appendicisporites erdtmanii Pocock 1964	0	0	0	0	0	0	0	0	1	0	0	0	0	0	0	0	1	0	0	0	0	0	0	0	2	2	0	0	0	1
Appendicisporites fucosus Vavrdov 1964	0	0	0	0	0	0	0	0	0	0	0	0	0	0	1	0	0	0	0	0	0	0	0	0	0	0	0	0	0	0
Appendicisporites cf. jansonii Pocock 1962	0	0	0	0	0	0	0	0	0	0	0	0	0	0	0	0	1	0	0	0	0	0	0	0	0	0	0	0	5	0
Appendicisporites cf. potomacensis Brenner 1963	0	0	0	0	0	0	0	0	1	0	0	0	0	0	0	0	0	0	0	0	0	0	0	0	0	0	0	0	0	0
Appendicisporites problematicus (Burger 1966) Singh 1971	0	1	0	0	0	0	0	0	0	0	0	1	0	0	2	0	0	0	0	0	0	0	0	0	0	0	0	0	0	0
Appendicisporites cf. problematicus (Burger 1966) Singh 1971	0	0	0	0	0	0	0	0	0	1	0	0	0	0	0	0	0	0	0	0	0	1	0	0	0	1	0	1	0	0
Appendicisporites tricornitatus Weyland and Greifeld 1953	0	0	0	0	0	0	0	0	0	0	0	0	0	0	0	0	0	0	0	0	0	0	0	0	0	1	0	0	0	0
Appendicisporites spp.	1	0	0	0	0	2	5	6	12	24	0	3	9	3	13	2	4	2	0	1	3	3	2	1	9	8	0	3	18	7
Cicatricosisporites apicanalis Paden Phillips and Felix 1972	0	0	1	0	0	0	2	0	5	8	0	1	3	2	5	0	1	0	0	0	0	0	0	0	3	4	0	2	10	2
Cicatricosisporites aralica (Bolkhovitina 1961) Brenner 1963	0	0	0	0	0	0	0	0	0	0	0	0	0	0	0	1	0	0	0	0	0	0	0	0	0	0	0	0	0	1
Cicatricosisporites hughesi Dettmann 1963	0	0	0	0	0	0	0	0	0	0	0	0	0	0	0	0	0	0	0	0	0	1	0	0	0	0	0	0	1	1
Cicatricosisporites cf. ludbrookiae Dettmann 1963	0	0	0	0	0	0	0	0	0	0	0	0	0	0	0	0	0	0	0	0	0	0	0	0	0	0	0	0	0	3
Cicatricosisporites cf. minutaestriatus (Bolkhovitina 1961) Pocock 1964	0	0	0	0	0	0	0	0	0	0	0	0	0	0	0	0	0	0	0	0	0	0	0	0	0	0	0	0	0	1
Cicatricosisporites patapscoensis Brenner 1963	0	0	0	0	0	0	4	1	0	1	0	1	5	1	6	0	1	0	0	0	0	2	2	0	2	1	0	1	7	1
Cicatricosisporites potomacensis Brenner 1963	0	0	0	0	0	0	0	0	1	1	0	0	0	0	1	0	0	0	0	1	0	3	0	0	1	1	1	1	1	2
Cicatricosisporites pseudotripartitus (Bolkhovitina 1961) Dettmann 1963	1	0	0	2	0	0	0	0	2	8	0	2	3	3	5	0	0	0	0	1	0	0	0	0	0	2	1	0	2	0
Cicatricosisporites sinuosus Hunt 1985	0	0	0	0	0	0	4	4	0	0	0	0	3	1	1	0	1	0	0	0	0	0	0	0	0	0	0	0	0	0
Cicatricosisporites venustus Deák 1963	4	1	0	0	0	1	0	4	8	1	0	1	1	4	6	0	1	0	6	10	1	1	1	3	3	1	0	0	1	8
Cicatricosisporites spp.	9	11	1	4	0	11	34	36	54	68	0	36	70	47	98	2	15	13	9	39	30	27	44	11	33	54	21	24	118	90
Costatoperforosporites fistulosus Deák 1962	0	0	0	0	0	0	0	0	1	1	0	0	5	0	7	0	0	0	0	0	0	3	0	1	0	2	1	2	2	3
Costatoperforosporites foveolatus Deák 1962	0	0	0	0	0	0	0	0	1	0	0	0	0	0	0	0	0	0	0	0	0	0	0	0	0	0	0	0	0	0
Costatoperforosporites triangulatus Deák 1962	0	0	0	0	0	0	0	0	0	1	0	0	2	0	0	0	0	0	0	0	0	1	0	0	0	0	0	0	0	2
Costatoperforosporites spp.	0	0	0	0	0	0	0	1	4	4	0	0	1	1	0	0	1	1	0	0	0	0	0	0	1	0	0	0	5	2
Nodosisporites segmentus (Brenner 1963) Davies 1985	1	0	0	0	0	0	0	0	1	2	0	0	0	0	2	0	2	1	0	0	0	0	0	1	0	1	1	0	4	2
Ruffordiaspora sp.	0	0	0	0	0	0	0	0	1	0	0	0	0	0	1	0	0	0	0	0	0	0	0	0	0	0	0	0	0	0
Sum	16	14	2	6	0	14	51	52	92	122	0	45	104	62	148	5	29	17	15	52	34	42	49	17	55	79	25	34	175	128
Botryopteridales
Granulatisporites sp.	2	1	1	3	0	1	0	0	2	1	1	3	1	2	2	1	1	2	13	1	0	0	2	1	0	0	0	2	0	2
Lophotriletes sp.	0	1	0	0	0	0	0	0	0	0	0	0	0	0	0	0	0	0	0	0	0	0	0	1	0	0	0	0	0	0
Sum	2	2	1	3	0	1	0	0	2	1	1	3	1	2	2	1	1	2	13	1	0	0	2	2	0	0	0	2	0	2
Dipteridaceae/Matoniaceae
Dictyophyllidites equiexinus (Couper 1958) Dettmann 1963	0	0	0	0	0	0	0	1	1	0	0	0	0	0	0	0	1	0	0	1	0	0	0	0	1	1	0	0	0	0
Dictyophyllidites harrisii Couper 1958	1	2	2	0	0	0	0	1	0	0	0	0	1	0	0	1	0	1	26	12	3	0	0	0	0	0	1	1	0	1
Matonisporites sp.	0	0	0	0	0	0	0	0	0	0	0	0	0	0	0	0	0	0	0	0	0	0	0	0	0	0	0	0	0	1
Phanerosorisporites? sp.	0	0	0	0	0	0	0	0	0	6	0	0	0	0	0	0	0	0	0	0	0	0	0	0	0	0	0	0	0	0
Sum	1	2	2	0	0	0	0	2	1	6	0	0	1	0	0	1	1	1	26	13	3	0	0	0	1	1	1	1	0	2
Gleicheniaceae
Gleicheniidites senonicus Ross 1949 emend. Skarby 1964	15	13	21	30	21	1	6	3	2	9	11	2	3	1	1	3	4	5	4	8	7	0	4	1	8	4	7	2	3	0
Ornamentifera spp.	0	0	0	0	0	0	0	1	1	0	0	0	1	1	0	0	0	0	0	0	1	0	0	0	0	0	0	0	0	0
Plicifera sp.	0	0	0	0	0	0	0	0	0	0	0	0	0	0	0	0	0	0	1	0	1	0	0	0	1	0	0	0	0	0
Sum	15	13	21	30	21	1	6	4	3	9	11	2	4	2	1	3	4	5	5	8	9	0	4	1	9	4	7	2	3	0
Lygodiaceae/?Dicksoniaceae
Concavissimisporites cf. crassatus (Delcourt and Sprumont 1955) Delcourt, Dettmann and Hughes 1963	0	1	32	2	9	4	1	1	0	3	0	1	1	1	0	1	3	7	19	2	1	0	2	2	5	12	5	0	5	1
Concavissimisporites cf. irregularis (Pocock 1970) Backhouse 1988	0	0	0	0	0	2	0	0	0	0	0	0	0	0	0	0	0	0	0	0	0	1	0	0	0	0	0	1	0	0
Concavissimisporites granulatus Pocock 1965	1	1	4	0	2	0	0	0	0	0	0	0	0	0	0	0	0	0	0	0	0	0	0	0	0	0	0	0	0	0
Concavissimisporites spp.	0	1	0	0	0	0	2	0	1	1	0	0	0	1	1	0	0	2	11	6	0	0	0	4	6	1	1	0	1	5
Trilobosporites spp.	0	0	1	0	0	0	1	0	0	0	0	0	0	0	1	0	0	1	1	0	0	0	0	0	1	0	1	0	0	0
Sum	1	3	37	2	11	6	4	1	1	4	0	1	1	2	2	1	3	10	31	8	1	1	2	6	12	13	7	1	6	6
Osmundaceae
Baculatisporites comaumensis (Cookson 1953) Potonié 1956	0	0	0	0	0	0	1	3	0	0	0	0	0	1	0	0	0	0	0	0	0	0	0	0	0	3	0	0	0	0
Baculatisporites sp.	0	1	0	0	0	0	0	0	0	0	0	0	1	0	1	0	1	0	0	1	0	1	2	0	1	0	1	0	2	0
Osmundacidites wellmanii Couper 1953	1	0	0	0	0	0	0	0	2	0	0	0	2	1	0	0	1	0	0	0	0	1	2	0	0	0	0	0	0	0
Sum	1	1	0	0	0	0	1	3	2	0	0	0	3	2	1	0	2	0	0	1	0	2	4	0	1	3	1	0	2	0
?Polypodiaceae
Laevigatosporites ovatus Wilson and Webster 1946	1	1	5	6	13	4	3	0	1	5	1	5	1	3	2	2	1	4	5	45	3	0	0	2	2	1	1	2	0	0
Sum	1	1	5	6	13	4	3	0	1	5	1	5	1	3	2	2	1	4	5	45	3	0	0	2	2	1	1	2	0	0
Pteridaceae
Contignisporites cooksoniae (Balme 1957) Dettmann 1963	0	0	0	0	0	0	1	0	0	2	0	0	0	0	0	0	0	0	0	0	0	2	0	1	0	0	0	0	0	0
Contignisporites spp.	0	0	0	0	0	0	0	0	0	0	0	1	2	1	2	0	0	0	0	0	0	0	0	0	0	1	0	2	4	3
Sum	0	0	0	0	0	0	0	0	0	0	0	1	2	1	2	0	0	0	0	0	0	2	0	1	0	1	0	2	4	3
Schizaeaceae
Distaltriangulisporites irregularis Singh 1971	0	0	0	0	0	0	0	1	0	0	0	1	0	1	0	0	0	0	0	0	0	0	0	0	0	0	0	0	0	0
Distaltriangulisporites cf. perplexus (Singh 1964) Singh 1971	0	0	0	0	0	0	0	0	1	0	0	0	0	0	0	0	0	0	0	0	0	0	0	0	2	0	0	0	0	0
Distaverrusporites sp.	0	0	0	0	0	0	0	0	0	2	0	0	3	1	4	0	1	0	0	0	0	0	1	1	0	0	1	0	2	1
Ischyosporites cf. pseudoreticulatus (Couper 1958) Döring 1965	0	0	0	0	0	0	0	0	0	0	0	0	0	0	1	0	0	0	0	0	0	0	0	0	0	0	1	0	1	1
Ischyosporites variegatus (Couper 1958) Schulz 1967	0	0	0	0	0	0	0	0	0	0	0	0	0	0	1	0	0	0	0	0	0	0	0	1	2	0	0	0	0	0
Ischyosporites spp.	0	0	0	0	0	1	0	0	1	0	0	1	1	0	1	0	0	0	0	0	0	0	1	0	0	1	0	1	3	0
Sum	0	0	0	0	0	1	0	1	2	2	0	2	4	2	7	0	1	0	0	0	0	0	2	2	4	1	2	1	6	2
Salviniales/?Marsileaceae
Crybelosporites pannuceus (Brenner 1963) Srivastava 1977	0	0	2	0	1	0	0	0	0	0	0	0	0	0	1	0	0	0	0	1	0	0	0	3	1	1	0	0	1	0
Sum	0	0	2	0	1	0	0	0	0	0	0	0	0	0	1	0	0	0	0	1	0	0	0	3	1	1	0	0	1	0
Unknow affinities
Biretisporites potoniaei Delcourt and Sprumont 1955	10	10	0	2	0	0	2	4	4	2	0	6	2	4	8	0	6	5	20	26	3	0	1	5	10	5	10	6	3	6
Cibotiumspora jurienensis (Balme 1957) Filatoff 1975	0	1	0	1	0	0	0	0	0	1	0	0	0	0	0	0	0	0	0	1	1	0	0	0	1	0	0	0	0	1
Converrucosisporites geniculatus Déak and Combaz 1967	0	0	0	0	0	0	0	0	0	0	0	0	0	0	0	0	0	0	0	0	0	0	0	0	0	0	0	1	1	0
Aff. Converrucosisporites kopukuensis (Couper 1953) Stover 1973	0	0	0	0	0	0	0	0	2	1	0	0	0	0	0	0	0	0	0	0	0	0	0	0	0	0	0	0	0	0
Converrucosisporites spp.	0	0	1	0	0	0	1	0	1	1	0	1	0	1	5	0	0	0	0	1	1	0	0	0	2	2	0	0	0	0
Cyathidites australis Couper 1953	129	87	273	72	93	62	10	14	22	51	4	35	36	40	29	10	51	81	223	1032	37	7	23	26	31	81	60	13	18	50
Cyathidites minor Couper 1953	169	205	172	173	226	29	31	33	17	52	21	19	11	17	15	29	22	47	126	235	54	50	12	29	38	20	34	20	22	68
Deltoidospora spp.	1	1	3	3	1	3	2	5	7	12	0	1	6	3	4	1	2	0	14	15	0	0	1	1	5	1	0	3	4	1
Foveotriletes cf. parviretus (Balme 1957) Dettmann 1963	0	1	34	10	35	0	0	0	1	14	0	1	0	0	2	3	3	7	0	5	2	0	0	0	5	1	0	0	0	0
Gregussosporites orientalis Juhász and Smirnova 1985	0	0	0	0	0	0	0	0	0	0	0	0	0	0	0	0	0	1	0	0	0	0	0	0	1	0	0	0	0	0
Leptolepidites spp.	0	0	1	0	0	0	1	2	1	3	0	2	2	4	3	0	2	1	0	1	4	3	4	2	0	1	0	1	0	3
Lusatisporites dettmannae? (Drugg 1967) Srivastava 1972	0	0	0	0	0	0	1	0	1	0	0	0	0	0	0	0	0	0	0	0	0	0	0	0	0	0	0	0	1	0
Murospora sp.	0	0	0	0	0	0	0	0	0	0	0	0	0	0	0	0	0	0	0	0	0	0	0	0	1	0	0	0	0	0
Patellasporites tavaredensis Groot and Groot 1962	0	1	2	5	1	5	5	5	8	15	1	3	5	8	10	4	3	2	0	1	2	1	3	3	1	6	1	5	6	22
Peromonolites allenensis Brenner 1963	4	50	0	1	0	0	0	0	1	0	0	0	0	0	0	0	0	1	0	0	0	1	0	0	0	0	0	0	0	0
Undulatisporites cf. rugulatus Stone 1973	0	0	0	0	0	0	0	0	1	0	0	0	0	0	0	0	0	0	0	0	1	0	0	0	0	0	0	0	0	0
Undulatisporites spp.	1	1	0	1	0	0	3	3	1	0	0	0	0	1	1	3	1	0	1	2	0	1	1	1	1	0	0	0	0	2
Varirugosisporites sp.	0	0	0	1	0	0	0	0	1	0	0	0	0	0	0	0	0	0	0	0	0	0	0	0	0	0	0	0	0	0
Verrucatosporites sp.	0	4	0	0	3	0	0	0	2	0	0	0	0	0	0	0	0	0	0	1	0	0	0	0	0	0	1	3	0	0
Verrucosisporites cf. rotundus Singh 1964	0	0	0	0	0	0	1	0	2	0	0	0	1	0	1	0	0	0	0	0	0	0	0	0	0	0	0	0	0	0
Verrucosisporites spp.	0	0	0	0	0	0	4	0	0	1	0	2	2	1	2	0	0	0	0	0	0	0	0	0	0	1	0	0	0	0
Gen. et sp. indet.	3	7	0	0	0	0	16	23	25	31	0	0	0	0	7	11	1	2	4	0	1	14	3	0	0	2	2	21	1	24
Sum	317	368	486	269	359	99	77	89	97	184	26	70	65	79	87	61	91	147	388	1320	106	77	48	67	96	120	108	73	56	177
Gymnosperms
Araucariaceae
Araucariacites australis Cookson 1947	7	10	47	13	27	29	4	6	6	11	6	16	8	16	16	4	29	34	9	5	12	12	14	19	43	45	28	8	16	9
Balmeiopsis limbata (Balme 1957) Archangelski 1977	0	1	11	1	12	7	0	0	0	0	0	0	0	0	4	0	3	3	0	1	0	0	3	3	0	0	0	0	0	0
Callialasporites dampieri (Balme 1957) Dev 1961 emend. Norris 1969	0	1	4	1	1	0	0	0	0	1	0	0	0	1	3	1	3	0	1	0	2	0	0	2	3	2	0	0	1	0
Callialasporites trilobatus (Balme 1957) Dev 1961	0	0	0	0	0	0	0	0	0	0	0	0	0	0	0	0	1	0	0	0	0	0	0	0	0	0	0	0	0	0
Callialasporites segmentatus (Balme 1957) Srivastava1963	0	0	0	0	0	0	0	0	0	0	0	0	0	0	0	0	0	0	0	0	0	0	0	1	0	0	0	0	0	0
Uesuguipollenites callosus Dino 1996	0	1	0	4	3	1	0	0	0	0	0	0	0	0	0	0	4	1	0	0	2	1	0	13	6	9	10	0	0	13
Sum	7	13	62	19	43	37	4	6	6	12	6	16	8	17	23	5	40	38	10	6	16	13	17	38	52	56	38	8	17	22
Caytoniales
Vitreisporites pallidus (Reissinger 1950) Nilsson 1958	0	0	0	0	0	0	1	2	0	0	0	0	0	3	0	1	3	0	0	1	0	0	5	0	2	2	1	1	2	0
Sum	0	0	0	0	0	0	1	2	0	0	0	0	0	3	0	1	3	0	0	1	0	0	5	0	2	2	1	1	2	0
Cheirolepidiaceae
Classopollis major Groot and Groot 1962	33	51	55	121	30	171	134	99	145	225	0	236	361	144	227	292	323	445	19	54	136	160	156	235	306	239	288	102	123	67
Classopollis cf. obidosensis Groot and Groot 1962	1	2	0	4	0	6	28	25	8	2	0	11	2	16	18	4	4	0	0	11	4	5	0	5	0	2	2	12	4	10
Classopollisspp.	4	0	0	0	0	9	112	47	2	1	0	60	41	54	105	19	0	3	0	0	48	83	11	61	36	0	0	21	13	70
Sum	38	53	55	125	30	186	274	171	155	228	0	307	404	214	350	315	327	448	19	65	188	248	167	301	342	241	290	135	140	147
Cupressaceae
Inaperturopollenites dubius (Potonié and Venitz 1932) Thomson and Pflug 1953	461	276	17	161	73	304	194	88	79	30	6	183	48	120	74	5	177	122	29	84	27	48	100	124	44	26	257	43	62	30
Perinopollenites halonatus Paden Phillips and Felix 1971	0	0	0	0	0	0	0	0	0	0	0	1	0	0	1	1	0	0	0	0	0	0	2	0	1	1	0	0	0	0
Taxodiaceaepollenites hiatus (Potonié 1931) Kremp 1949	0	0	0	0	0	0	0	0	0	0	0	0	0	0	1	0	0	0	0	0	0	0	0	0	0	0	0	0	0	0
Sum	461	276	17	161	73	304	194	88	79	30	6	184	48	120	76	6	177	122	29	84	27	48	102	124	45	27	257	43	62	30
Cycadales/Ginkgoales/Bennettitales
Cycadopites follicularis Wilson and Webster 1946	4	0	4	0	0	1	3	2	1	0	1	2	0	0	1	0	3	1	0	0	0	0	1	1	2	0	2	0	0	0
Cycadopites spp.	1	5	1	0	2	5	0	1	4	3	2	3	3	13	3	0	0	1	6	0	3	0	8	5	6	4	1	2	2	1
Monosulcites minimus Cookson, 1947 ex Couper 1953	3	15	1	1	1	5	1	3	2	2	1	9	8	7	1	12	2	2	25	1	1	3	4	16	9	1	2	3	0	3
Monosulcites sp. 1	2	4	0	0	0	0	0	0	0	0	0	0	0	0	0	0	1	1	0	0	0	0	0	0	0	0	0	0	0	0
Monosulcites spp.	10	7	3	3	1	8	3	2	10	6	16	7	2	3	6	8	1	6	6	3	3	1	2	0	6	0	3	9	2	1
Sum	25	58	12	14	10	31	77	55	76	95	55	109	75	85	80	99	58	28	38	31	169	51	44	49	43	17	19	56	26	12
Erdtmanithecales
Eucommiidites minor Groot and Penny 1960	2	1	1	0	0	3	1	0	1	0	0	0	1	1	0	0	1	0	0	0	0	0	0	1	1	1	2	0	0	0
Eucommiidites troedsonii Erdtman 1948	4	2	1	1	2	1	0	0	0	1	3	3	0	1	1	4	6	5	1	0	0	1	4	3	3	5	1	0	1	0
Sum	6	3	2	1	2	4	1	0	1	1	3	3	1	2	1	4	7	5	1	0	0	1	4	4	4	6	3	0	1	0
Gnetales
Equisetosporites multicostatus (Brenner 1963) Norris 1967	0	0	0	0	0	0	0	0	0	0	0	0	0	1	0	0	0	0	0	0	0	0	0	0	0	0	0	1	0	0
Equisetosporites spp.	1	0	0	1	0	1	0	2	0	0	0	1	0	1	2	0	0	2	0	0	1	0	0	0	3	0	1	0	0	0
Gnetaceaepollenites oreadis Srivastava 1968	0	0	0	0	0	0	0	0	0	0	0	0	0	0	0	5	0	0	0	0	0	0	0	0	0	0	0	0	0	0
Steevesipollenites sp.	0	0	0	0	0	0	0	0	0	0	0	0	0	0	1	0	0	0	0	1	0	0	1	0	0	0	0	0	1	0
Sum	1	0	0	1	0	1	0	2	0	0	0	1	0	2	3	5	0	2	0	1	1	0	1	0	3	0	1	1	1	0
Bisaccate pollen - ?Pinaceae/?Podocarpaceae
Alisporites bilateralis Rouse 1959	0	0	2	0	3	4	1	0	0	2	4	5	7	4	9	7	7	5	0	1	5	4	14	1	4	4	1	2	15	2
Alisporites grandis (Cookson 1947) Dettmann 1963	0	0	0	0	0	0	0	0	0	0	0	0	0	1	0	1	0	0	0	0	1	0	0	0	2	1	0	0	1	0
Cedripites sp.	0	0	1	0	0	0	0	0	0	0	0	1	1	0	2	0	0	0	0	0	0	0	0	0	0	0	0	0	0	0
Parvisaccites radiatus Couper 1958	0	0	1	0	0	0	0	0	0	3	1	0	0	0	0	1	0	1	0	0	0	0	0	0	0	1	0	0	0	0
Parvisaccites spp.	0	0	0	0	0	1	0	0	1	1	2	1	6	2	4	0	2	1	0	1	1	0	0	1	1	1	0	3	1	0
Podocarpidites spp.	0	0	0	3	4	1	0	1	1	3	4	1	1	2	0	1	3	3	0	0	0	0	0	0	1	1	0	1	1	0
Phyllocladidites sp.	0	0	0	0	0	0	0	0	0	0	1	0	0	0	0	0	0	0	0	0	0	2	0	0	0	0	0	0	0	0
Pinuspollenites spp.	0	0	9	0	5	1	0	0	0	3	1	4	3	9	5	4	9	4	0	2	2	9	5	2	2	2	0	10	3	3
Uncertain bisaccate grains	1	0	58	9	40	14	28	27	16	38	43	33	42	48	62	41	42	33	0	4	29	26	52	3	18	30	15	47	21	6
Sum	1	0	71	12	52	21	29	28	18	50	56	45	60	66	82	55	63	47	0	8	38	41	71	7	28	40	16	63	42	11
Unknow affinities
Afropollis sp.	0	0	0	0	1	0	0	0	1	1	0	0	0	1	0	0	1	0	0	0	0	0	1	0	0	0	0	0	0	0
Cerebropollenites macroverrucosus (Thiergart 1949) Schulz 1967	0	1	1	0	1	1	1	0	3	2	0	1	0	1	0	2	0	0	0	0	1	0	2	0	1	1	1	1	0	1
Exesipollenites tumulus Balme 1957	3	2	0	4	0	0	31	24	17	3	0	27	18	19	29	1	24	2	1	2	9	29	17	8	3	4	3	17	10	2
Exesipollenites sp.	1	19	0	0	0	0	0	0	0	0	0	0	0	0	0	0	0	0	0	0	0	2	1	0	0	0	0	1	0	0
Inaperturopollenites spp.	1	1	4	4	10	8	12	11	4	9	3	36	11	41	33	2	10	9	0	6	33	6	45	21	13	18	31	6	14	2
cf. Spheripollenites sp.	1	0	1	0	3	3	2	3	0	4	6	18	4	12	4	0	0	2	0	0	2	1	3	6	2	2	5	0	2	1
Sum	6	23	6	8	15	12	46	38	25	19	9	82	33	74	66	5	35	13	1	8	45	38	69	35	19	25	40	25	26	6
Angiosperms
Chloranthaceae
Asteropollis asteroides Hedlund and Norris 1968	1	0	0	0	0	0	0	0	0	0	0	0	0	0	0	0	0	0	0	0	0	0	0	0	0	0	0	0	0	0
Clavatipollenites hughesii Couper 1958	1	0	3	3	2	7	2	2	2	1	9	1	2	2	1	6	0	2	0	7	2	3	3	1	1	1	2	1	0	2
Clavatipollenites tenellis Paden Phillips and Felix 1971	0	0	1	0	1	1	0	0	1	9	3	0	1	0	1	1	0	1	0	4	2	0	0	0	1	0	0	0	0	0
Clavatipollenites spp.	21	13	12	5	10	15	7	11	17	12	53	24	20	13	11	26	11	10	17	18	16	0	7	13	12	2	15	10	4	4
Hammenia fredericksburgensis (Hedlund and Norris 1968) Ward 1986	4	1	0	3	6	0	0	0	0	0	0	0	0	0	0	1	2	0	0	0	0	0	0	0	0	0	0	0	0	0
Sum	26	14	16	11	19	23	9	13	20	22	65	25	23	15	13	34	13	13	17	29	20	3	10	14	14	3	17	11	4	6
Chloranthaceae-Ceratophyllum clade
Pennipollis escuchensis Villanueva-Amadoz, Pons, Díez, Ferrer and Sender 2010	0	0	0	0	0	0	0	0	2	0	0	0	0	0	0	0	1	0	0	0	1	0	0	0	2	0	0	0	0	0
Pennipollis cf. peroreticulatus (Brenner 1963) Friis, Pedersen and Crane 2000	1	1	0	2	4	1	0	1	2	1	0	0	0	0	0	0	0	3	0	0	2	0	0	1	1	0	1	0	0	1
Pennipollis reticulatus (Brenner 1963) Friis, Pedersen and Crane 2000	0	1	0	0	0	2	1	0	1	0	4	0	0	0	0	1	0	1	0	0	0	0	0	0	0	1	1	0	0	0
Pennipollis spp.	2	2	3	4	4	28	1	0	4	3	7	3	3	0	2	0	3	4	0	2	6	3	0	0	4	1	1	2	0	0
Transitoripollis anulisulcatus Góczán & Juhász 1984	1	9	0	0	0	0	0	0	0	1	0	0	1	0	0	0	0	1	0	0	0	0	0	0	0	0	1	0	0	0
Transitoripollis similis Góczán & Juhász 1984	0	0	0	0	1	0	0	1	0	2	1	0	0	0	0	0	0	0	0	0	0	0	1	6	0	1	6	0	0	4
Transitoripollis spp.	2	0	9	1	1	0	0	3	0	1	0	0	1	0	0	0	1	0	0	1	1	0	0	0	0	1	1	0	0	0
Sum	6	13	12	7	10	31	2	5	9	8	12	3	5	0	2	1	5	9	0	3	10	3	1	7	7	4	11	2	0	5
Laurales
"Liliacidites" minutus (Brenner 1963) Walker and Walker 1984	35	42	0	2	4	7	0	1	4	2	4	3	0	0	2	6	1	2	0	1	0	3	0	0	0	0	0	4	0	2
Sum	35	42	0	2	4	7	0	1	4	2	4	3	0	0	2	6	1	2	0	1	0	3	0	0	0	0	0	4	0	2
Probable monocots
Liliacidites cf. clavatus Singh 1971	0	0	0	0	0	0	0	0	0	0	0	0	0	0	0	0	0	0	0	0	0	0	0	0	1	0	0	0	0	0
Liliacidites tectatus Singh 1983	0	0	0	0	0	0	0	0	1	0	0	0	0	0	0	0	0	0	0	0	0	0	0	0	0	0	0	0	0	0
Liliacidites spp.	0	1	0	1	2	0	0	0	0	0	3	1	2	2	0	0	1	0	0	2	1	0	0	0	0	0	0	0	0	0
Monocolpopollenites sp.	0	0	0	0	0	0	0	0	0	0	0	0	0	0	0	0	0	0	0	0	0	0	0	0	0	0	0	0	0	0
Sum	0	1	0	1	2	0	0	0	1	0	3	1	2	2	0	0	1	0	0	2	1	0	0	0	1	0	0	0	0	0
Eudicots
Artiopollis praecox Ward 1986	0	0	0	1	0	0	1	1	1	3	4	0	0	2	0	0	0	0	0	0	0	0	0	0	0	0	0	0	0	0
Cupuliferoidaepollenites spp.	1	0	0	0	0	1	0	0	1	0	0	0	0	0	0	0	0	0	0	0	0	0	0	1	0	0	0	0	0	0
Dryadopollis vestalis Ward 1986	0	0	0	0	0	0	0	0	0	0	0	0	0	0	0	0	0	0	0	1	0	0	0	0	0	0	0	0	0	0
Foveotricolpites sp.	1	1	0	0	0	0	0	0	0	0	0	0	0	0	0	0	0	0	0	0	0	0	0	0	0	0	0	0	0	0
Fraxinoipollenites constrictus (Pierce 1961) Chlonova 1976	3	2	0	0	0	0	0	0	0	0	0	0	0	0	0	0	0	0	0	0	0	0	0	0	0	0	0	0	0	0
Fraxinoipollenites? sp. A sensu Barrón et al. 2015	0	0	0	0	0	0	0	0	0	0	0	0	0	0	0	0	0	0	0	0	0	1	0	0	0	0	0	0	0	0
Fraxinoipollenites spp.	0	1	0	0	0	0	0	0	0	0	1	0	0	0	0	0	0	0	0	0	1	0	0	0	1	0	0	0	0	0
Fraxinoipollenites? sp.	0	0	0	0	0	0	0	1	1	0	0	0	0	0	0	0	0	0	0	0	0	0	0	0	0	0	1	1	0	0
Phimopollenites pseudocheros Srivastava 1975	2	0	0	0	0	0	0	0	0	0	0	0	0	0	0	0	0	0	0	0	0	0	0	0	0	0	0	0	0	0
Retitrescolpitessp. A sensu Barrón et al. (2015)	0	1	0	1	0	0	0	0	0	1	0	0	0	0	0	0	0	0	0	0	0	0	0	0	0	0	0	0	0	0
Rousea georgensis (Brenner 1963) Dettmann 1973	0	0	0	0	0	0	0	0	0	0	1	0	0	0	0	0	0	0	0	0	0	0	0	0	0	0	0	0	0	0
Rousea miculipollis Srivastava 1977	0	0	0	0	0	0	0	0	0	0	2	0	0	0	0	0	0	0	0	0	0	0	0	0	0	0	0	0	0	0
Rousea spp.	1	0	0	0	0	1	0	0	0	1	1	0	0	0	0	0	0	0	0	0	1	0	0	0	0	0	0	0	0	0
Senectotetradites sp.	0	0	0	0	0	0	0	0	0	0	0	0	0	0	0	0	0	0	0	1	0	0	0	0	0	0	0	0	0	0
Striatopollis spp.	0	1	0	0	0	0	0	0	0	0	0	0	0	0	0	0	0	0	0	0	0	0	0	0	0	0	0	0	0	0
Tricolpites cf. brnicensis Palctová 1971	0	0	0	1	0	2	0	1	0	3	1	2	0	0	0	0	2	0	0	9	0	0	0	1	1	1	1	0	0	5
Tricolpites? interangulus Newman 1965	2	1	0	0	0	0	0	0	0	0	0	0	0	0	0	0	0	0	0	0	0	0	0	0	0	0	0	0	0	0
Tricolpites cf. maximus (Singh 1971) Ward 1986	0	0	0	0	0	0	0	0	0	0	0	0	0	0	0	0	1	0	0	3	1	0	0	0	0	0	0	0	0	0
Tricolpites micromunus (Groot and Penny 1960) Singh 1971	1	1	0	0	0	0	0	0	0	0	0	0	0	0	0	0	0	0	0	0	0	0	0	0	0	0	0	0	0	0
Tricolpites minutus (Brenner 1963) Dettmann 1973	3	9	0	0	0	0	0	0	0	0	1	0	0	0	0	2	0	0	0	1	0	0	0	0	0	0	0	0	0	0
Tricolpites němejci Palctová 1971	2	0	0	2	2	1	0	0	0	0	0	0	0	1	0	0	0	0	0	3	0	0	0	0	0	0	0	0	0	0
Tricolpites cf. parvus Stanley 1965	1	0	0	0	0	0	0	0	0	0	0	0	0	0	0	0	0	0	0	0	0	0	0	0	0	0	0	0	0	0
Tricolpites sagax Norris 1967	0	0	0	0	0	0	0	0	0	1	0	0	0	0	0	0	0	0	0	0	0	0	0	0	0	0	0	0	0	0
Tricolpites vulgaris (Pierce 1961) Srivastava 1969	0	0	0	0	0	0	0	0	0	0	0	0	0	0	0	1	0	0	0	0	1	0	0	0	0	0	0	0	0	0
Tricolpites cf. vulgaris (Pierce 1961) Srivastava 1969	0	0	0	0	0	1	0	0	0	0	0	0	0	0	1	0	1	0	0	0	0	0	0	0	0	0	0	0	0	0
Tricolpites spp.	10	9	8	2	4	5	2	3	2	1	11	3	1	1	2	9	4	0	1	5	6	2	2	2	5	1	2	2	1	6
Tricolporoidites spp.	0	0	0	0	0	2	0	0	0	0	0	0	0	0	2	0	0	3	0	0	0	1	0	1	1	0	0	0	0	0
Virgo amiantopollis (Srivastava 1977) Ward 1986	0	0	0	0	0	0	0	2	1	0	1	1	0	0	0	0	0	0	0	0	0	0	0	0	0	0	0	0	0	0
Sum	27	26	8	7	6	13	3	8	6	10	23	6	1	4	5	12	8	3	1	23	10	4	2	5	8	2	4	3	1	11
Unknow affinities
Crassipollis chaloneri (Brenner 1963) Góczán and Juhász 1985	1	6	3	6	6	12	39	23	42	81	35	61	44	43	40	78	27	15	0	25	153	16	11	19	17	8	8	24	12	5
Cretacaeiporites sp.	0	0	0	0	0	0	0	0	0	0	0	0	0	0	0	0	0	0	0	0	0	0	0	0	1	0	0	0	0	0
Dichastopollenites cf. reticulatus May 1975	0	0	0	0	0	0	0	0	0	1	0	0	0	0	0	0	0	0	0	0	0	0	0	0	0	0	0	0	0	0
Dichastopollenites spp.	0	0	0	0	0	0	0	0	0	0	4	0	0	0	0	0	1	0	0	1	1	0	0	0	0	0	0	0	0	0
cf. Doyleipollenites robbinsiae Ravn & Witzke	0	0	0	0	1	0	0	0	0	0	0	0	0	0	0	0	0	0	0	0	0	0	0	0	0	1	0	0	0	0
Echimonocolpites sp.	0	0	0	0	0	1	0	0	0	1	0	0	0	0	0	0	0	0	0	0	0	0	0	0	0	0	0	0	0	0
Jusinghipollis cf. ticoensis Llorens and Perez Loinaze 2016	1	3	0	0	2	4	1	1	0	0	8	2	2	2	0	6	1	2	0	11	2	0	0	5	1	5	7	0	0	1
Retimonocolpites dividuus Pierce 1961	0	0	0	0	0	0	0	2	0	0	0	2	0	1	1	0	0	0	0	0	0	0	0	0	0	0	0	0	0	0
Retimonocolpites spp.	4	1	0	0	3	1	0	5	2	0	10	0	0	2	2	5	0	1	15	4	1	0	0	1	5	0	1	0	2	0
Stellatopollis sp.	0	0	0	0	0	0	0	0	0	1	0	0	0	0	0	0	0	0	0	0	0	0	0	0	0	0	0	0	0	0
Undetermined	15	9	12	12	22	28	15	18	16	10	60	26	25	18	21	11	12	33	0	7	50	12	8	0	21	17	19	3	3	7
Sum	21	19	15	18	34	46	55	49	60	94	117	91	71	66	64	100	41	51	15	48	207	28	19	25	45	31	35	27	17	13
